# Supplementary material for: Immunoinformatic design of a putative multi-epitope vaccine candidate against Trypanosoma brucei gambiense
Source: Comput Struct Biotechnol J. 2022 Oct 7;20:5574–85. doi: 10.1016/j.csbj.2022.10.002 (PMC9576565; doi:10.1016/j.csbj.2022.10.002)
Supplement: Supplementary data 3 [file mmc3.xlsx]

## Sheet: Predicted Plasma Membrane Prote
Predicted Plasma Membrane Proteins
C9ZN44
D0A9V0
C9ZI58
C9ZP82
C9ZJU1
C9ZQ90
D0A1T0
C9ZQ00
D0A254
C9ZJF0
C9ZI02
C9ZJ89
D0A6H1
D0A9L7
D0A736
C9ZYL6
D0A6B6
C9ZR20
C9ZXW1
D0A7B1
D0A423
D0A9P3
D0AAQ5
C9ZVE8
C9ZVF1
C9ZX99
C9ZVJ8
C9ZTS1
C9ZPZ8
D0A8Z8
D0A9B4
D0A3Z3
C9ZRE0
C9ZVS2
D0A3U1
D0A3F7
D0A392
D0A5A2
D0A392
C9ZMD3
D0AA69
C9ZN60
D0A0N1
D0A7B3
D0A400
C9ZZU8
C9ZRP4
C9ZMG0
C9ZTD5
D0A888
C9ZQ18
D0A7T4
C9ZVH5
D0A842
C9ZVD1
D0A0U2
D0A867
C9ZWL8
D0A0Z8
D0A0G9
C9ZSX5
C9ZJS0
C9ZMZ8
C9ZVP8
C9ZYQ0
C9ZK71
C9ZJ42
C9ZLU0
C9ZSY6
C9ZKG4
D0A2P9
C9ZWK4
C9ZSM5
C9ZYY8
C9ZYP9
D0A5M0
C9ZTB8
D0A129
C9ZHU0
D0A4L3
C9ZJI2
D0A1X9
C9ZPI1
D0A6S4
D0AA93
C9ZYS0
C9ZJB3
C9ZQ03
C9ZYZ0
C9ZL43
C9ZRR7
C9ZTI5
D0A582
C9ZX18
C9ZK48
C9ZSC2
C9ZPE8
C9ZMK2
C9ZP04
C9ZPN5
D0A3U9
C9ZQK4
D0A5L4
D0A187
D0A187
D0A8Y8
D0A6L4
C9ZW87
D0A7A2
D0A3I7
D0A402
C9ZKM2
C9ZU80
D0A006
D0AAL6
C9ZQX9
D0A7I3
C9ZJ87
C9ZY09
C9ZR39
C9ZPQ8
D0A3Q7
C9ZJ95
C9ZZZ3
C9ZQ44
D0A148
C9ZM22
C9ZVF9
D0A451
C9ZL63
D0A539
D0A6D7
D0A6D7
D0A3N3
D0A889
D0A7P8
D0A886
D0A5K3
C9ZUR4
C9ZY69
D0A128
D0AAF8
C9ZN88
C9ZL05
C9ZWQ8
D0A6R2
C9ZME5
C9ZMD1
C9ZZ32
D0AAG8
C9ZSL0
C9ZQL2
D0A7J0
C9ZQ36
D0A070
D0A3E0
D0A3U3
C9ZVS3
C9ZM59
C9ZWQ0
C9ZPP9
C9ZWF7
C9ZL99
C9ZLA1
D0AAA1
D0A7G8
C9ZUC7
D0A4L1
D0A3G8
D0A1S7
D0AA32
C9ZVJ3
C9ZKG2
C9ZY45
C9ZWW5
C9ZU99
C9ZM60
C9ZYT9
C9ZUM8
D0A564
C9ZRR8
D0A4W6
C9ZNZ3
C9ZYX7
C9ZPL1
C9ZXD7
C9ZM06
D0A6F9
D0A6F9
C9ZR23
C9ZN43
C9ZL71
D0A0U3
C9ZWY7
C9ZZQ4
D0A0W7
C9ZUI4
C9ZNH3
C9ZZ34
C9ZP89
C9ZMP2
C9ZMP2
D0A9H6
C9ZTG5
D0A0Q0
D0A1Y1
D0A1Y1
D0A8F6
C9ZSG8
D0AAU8
D0A5V9
C9ZZ38
C9ZJ52
D0A2F5
D0A4I6
D0A6F2
C9ZXE1
C9ZKB1
C9ZVV6
C9ZKY3
C9ZPF7
D0A2S4
C9ZVR4
C9ZUF4
C9ZLH5
C9ZSI4
D0AAH6
D0A0C2
D0A9Q2
C9ZR93
D0A251
C9ZSR0
C9ZRD6
D0A9K7
C9ZWE1
D0A8C1
C9ZN85
C9ZKF5
C9ZV06
C9ZIN3
C9ZKD6
C9ZQF9
C9ZJT0
C9ZTI9
C9ZPV0
C9ZJG7
D0A885
C9ZK17
C9ZSF7
D0A887
C9ZZR9
C9ZJ48
D0A4L6
C9ZY31
C9ZJU3
D0A0T8
D0A734
C9ZP80
C9ZW15
D0A390
D0A096
C9ZHU1
D0A393
C9ZP79
D0A7D2
C9ZVS1
C9ZZY6
C9ZVS2
D0A268
D0A7H1
C9ZWF5
C9ZWF5
C9ZMM0
D0A9C6
D0A2X2
C9ZTR9
C9ZUT6
C9ZTR5
C9ZTR8
C9ZTR6
D0A855
C9ZP87
D0A284
D0AAQ2
D0A126
D0A020
C9ZKV0
D0A5M2
C9ZLB3
C9ZXN5
C9ZMW5
C9ZVN3
D0AAR0
C9ZJZ0
D0A5R6
D0A708
C9ZVN0
C9ZZN4
C9ZUN6
D0A1S1
C9ZPZ6
D0A7A0
C9ZL70
D0A623
D0A1K6
C9ZJC7
C9ZHY1
D0A6V0
C9ZZQ9
C9ZWZ1
C9ZNN4
C9ZV99
C9ZPA5
D0AA53
C9ZQ93
D0A866
C9ZKE0
C9ZY34
D0A857
C9ZTX6
D0A3Y4
D0A1Y9
D0AA77
D0A6I6
C9ZTT5
C9ZIQ5
C9ZW76
C9ZTW7
C9ZXX0
C9ZZB1
C9ZTU7
C9ZT04
D0A1E9
C9ZMZ6
D0AA81
D0AAA6
C9ZJ73
D0A346
D0A4K9
D0A7S1
C9ZUV6
D0A318
C9ZSP6
C9ZWE6
D0A434
C9ZK26
D0A061
C9ZKH5
D0A3C0
D0A9G4
D0A9E1
C9ZJU5
C9ZWR7
C9ZKT6
C9ZWN8
D0A893
D0A2E9
D0A391
C9ZXR1
D0A7R4
C9ZHT9
D0A3U2
D0A551
C9ZND1
C9ZTR7
C9ZL98
C9ZLA0
C9ZL97
D0A939
D0A2F4
C9ZIK0
D0A3K9
D0A214
D0A0K9
C9ZPS1
C9ZUK6
D0A523
C9ZNL1
C9ZTB5
D0A9A6
D0A7L3
C9ZY92
C9ZJQ2
C9ZN50
D0AA23
D0AAH3
D0A4D8
C9ZN41
C9ZNT1
C9ZPJ9
D0A0X5
D0A7R3
D0A513
C9ZS30
D0A4N4
D0A7V7
C9ZST5
C9ZKX8
C9ZJ92
D0A064
D0A4K5
C9ZPJ2
D0A624
C9ZU90
C9ZSN0
C9ZQP6
D0A489
C9ZWR3
D0A7V4
D0A705
C9ZQE8
D0A6J5
C9ZME1
C9ZI22
C9ZJH3
C9ZMC3
C9ZZW0
D0A0B3
C9ZQC9
C9ZI78
D0A4Z3
D0A6J6
D0A6J2
C9ZUC9
D0A9A1
D0A843
C9ZMB9
D0A775
C9ZKQ9
D0AAG7
D0A2A8
C9ZQA5
D0A244
C9ZMD8
C9ZUV5
C9ZVE9
C9ZW27
C9ZIK3
D0A255
C9ZLA2
C9ZLF3
D0A6T6
C9ZKS6
C9ZVY6
C9ZI17
C9ZN45
C9ZQ51
C9ZVN2
C9ZIT8
D0A7B9
C9ZM88

## Sheet: Strong binding CTL epitopes 
Strong binding CTL epitopes predicted from NetMHC server
GLPDLSQWV
KLIFMLFLPL
FLPLCGSLWA
YLNGVHVPKV
VLLKFIPEA
RIMGASISV
MLVDTNEFL
HLFQLSYAV
MQGFLAFPV
FLAFPVDCV
LLPCSTLPI
AMAHYLPMV
FLTDSNRNV
FTVDILQGL
KLSDFGSTI
SLLSYAFLL
FLGRSRIVEV
FIPEAILARV
MLVDTNEFLV
HMQGFLAFPV
FLAFPVDCVL
VLLPCSTLPI
EAMAHYLPMV
SLFNRDLLFV
SLALGHLEPV
SSLLSYAFLL
YGEAMAHYLPMV
FGADHLFQLSYAV
RYGEAMAHYLPMV
GRYGEAMAHYLPMV
IIMEYVPGGSLHSV
FMAKVSDAV
GLDADLIFL
ALSLHITQV
SLISEVSAL
KIIDDIIVL
FLTKGPHEI
RLFEAYAKI
QLLSILPPT
STFPLQWNV
KLSDALDTI
GLDADLIFLA
FIDDTCIISL
ALDNLLELYV
NLLELYVSEV
ALLPMVLGEV
MLPFADMDVLQQV
YMPNKSGMAIVEEV
VMLPFADMDVLQQV
VLFSMVFV
MQLPSVFAV
ILLDDGVAL
MLLRGKYSI
KLMCSSCSI
FIIKQLMGL
FAFESLYCI
ILSDIITSI
VMDELQSRV
FLYFLNESL
VIWPLVPSV
FQMADTLPL
QMADTLPLL
YVLRRVSFV
IMQLPSVFAV
LLVCDIWNCL
QLMGLPATFV
YMWDLLTQHV
LLTQHVIWPL
LFQMADTLPL
FQMADTLPLL
YQVLEGLQSV
VLNEGMVAEV
GYMWDLLTQHV
YMWDLLTQHVI
LFQMADTLPLL
LGYMWDLLTQHV
GYMWDLLTQHVI
YMWDLLTQHVIW
GLFQMADTLPLL
FQMADTLPLLLV
PLGYMWDLLTQHV
LGYMWDLLTQHVI
YMWDLLTQHVIWP
RPLGYMWDLLTQHV
PLGYMWDLLTQHVI
YMWDLLTQHVIWPL
LLTQHVIWPLVPSV
VLFEALNNA
LLAQQLYVL
ILLFYQEFV
FLGFATTRL
GMTPSMDYV
FLIKTWSDAL
MVFGWLAGEV
WLAGEVLFEA
FLIKTWSDALVSL
YLLCAGADV
YVLENYPLA
FLSTRNSVV
FIAVFCFMV
MVLQWLIFI
YISSSAWNL
FMFRYIIPT
FMVLQWLIFI
VFMFRYIIPT
FMFRYIIPTT
CFMVLQWLIFI
FCFMVLQWLIFI
VFCFMVLQWLIFI
AVFCFMVLQWLIFI
FMFRYIIPTTTNRL
YTWENLAFQV
VLWRAWELYL
FLNNAIFTDRYRAV
ALFNKVPCL
AMFTQRFGV
AVVSDIFPL
VMSISLSYFL
FLCKGLSDYL
YLVRDSLLAM
NLFGYLQRA
SLFPMFTYT
FPMFTYTFGA
LFPMFTYTFGA
SLFPMFTYTFGA
SSLFPMFTYTFGA
RSSLFPMFTYTFGA
ALGEFASWTV
FLPSLTFV
SLMIFLPSL
VSLMIFLPSL
MIFLPSLTFV
FLPSLTFVSI
SLMIFLPSLTFV
FADVSLMIFLPSL
VSLMIFLPSLTFV
GFADVSLMIFLPSL
DVSLMIFLPSLTFV
LLLGYEAGRTWKV
FLLLGYEAGRTWKV
GIMGFFTWV
IMGFFTWVYL
FTWVYLQSYV
RMDCQGIMGFFTWV
IMGFFTWVYLQSYV
FLYDLFAT
VLFAEFSFL
FLYDLFATA
RLWTPLSLL
YLPISGTVFV
FVIGLSVPDV
SFLYDLFATA
FLYDLFATAL
RLMRVILLHV
KYLPISGTVFV
SFLYDLFATAL
GKYLPISGTVFV
VGKYLPISGTVFV
GVGKYLPISGTVFV
LLQVAVPYV
ILQHMAWLV
FLHYSGYGA
ILDNELHEI
TLLDLPFSL
FTLTELFSV
VMMAGTMEKI
GTLLDLPFSL
TLLDLPFSLI
KFTLTELFSV
GMASNVFNL
SMGEVSVGV
YLTEKPPRV
ALSYDTPWCL
LLISLLSCL
MLINAGEFL
TLIDTNTLL
TLLSVSREV
LLRYDVIPQA
HLDEHWWRNV
FLKDTFSLNL
GMQELLVLV
FMQCINAII
LGMQELLVLV
FLQLAFGV
VLIDVESEL
RLYNIAFYA
YAAQDIYYL
TLTMGVFTV
QLAFGVIYV
YVLSHLYHM
HLYHMTPNL
FMKKCSIPL
MLTTLRPPL
FRLYNIAFYA
RLYNIAFYAA
VLLQVLFYCV
LQLAFGVIYV
LLWFPWEPPI
YINFDLVPTV
RMLTTLRPPL
FDLPMLSATV
FFRLYNIAFYA
FLQLAFGVIYV
AYINFDLVPTV
VFFRLYNIAFYA
FFLQLAFGVIYV
LVFFRLYNIAFYA
EFFLQLAFGVIYV
LLLDDLFAFSCRV
SLVFFRLYNIAFYA
FEFFLQLAFGVIYV
GLLLDDLFAFSCRV
FLCELLWFPWEPPI
FLGECSNEM
FLIDNGADI
FVDSLLHQV
VLGGDVALV
ALMVLCATL
WLFPSVVTFL
FLVEQLGMDV
RMMERGGQSFPL
NLWGPMPIV
ALIGWYETI
ALTGESLPV
FLRNLWGPMPI
FLRNLWGPMPIV
RMLDLDPNI
ILTAEKLPKV
MLSVGGFAQV
KLFNIVPLGV
AKLFNIVPLGV
KLFNIVPLGVDPHV
KMLPHPILA
YVQESILSL
FMSVLLREAV
ILEERMYTV
TLFTVAVPI
MLAEWEWTS
SLFPGTLCL
MILLRTMFV
TMFVSLTSV
WLNSVQDLV
TLSYDIIVV
LALEGFQYV
FQYVINTPI
VLMAIGTAV
KMFYFTEDL
QLLTALTYL
WILEERMYTV
KLRAFATVPV
SMILLRTMFV
RTMFVSLTSV
RLALEGFQYV
KVLMAIGTAV
RQLLTALTYL
ADMTDVDYYV
MLADMTDVDYYV
MLAEWEWTSSEQL
HMLADMTDVDYYV
MLADMTDVDYYVD
GMLAEWEWTSSEQL
MLAEWEWTSSEQLL
PHMLADMTDVDYYV
HMLADMTDVDYYVD
MLADMTDVDYYVDG
VLAATNPIV
LLPLALTFSL
NVMEFLFAT
ILAEVEHYA
SLLKLLTEL
VLIGIIQLV
TLWNGLYSL
VLSLCNTVEV
ILAEVEHYAV
SVLIGIIQLV
LTLWNGLYSL
FGLTLWNGLYSL
GFGLTLWNGLYSL
FGLTLWNGLYSLP
DGFGLTLWNGLYSL
RLSRCLWCV
VLADDELTI
SRLSRCLWCV
ALSEDVMTV
SLASRKWTV
ILDRELAQV
VLDDNATLV
LMYDELVSA
ALNASVPPL
PALSEDVMTV
RLLRIGFMYL
KMTTSLMSSV
YLSANPGVTV
MVYGWIAGEV
MLSIAEVAFV
ALMYDELVSA
YLLSSSSLEFAL
YVPPALSEDVMTV
FDVALMYDELVSA
AYVPPALSEDVMTV
FLTASPNAELLTLV
FFDVALMYDELVSA
GMLAWQPLI
ALLVWPVLV
LVWPVLVNV
FLKENSSTV
MLREIEYPL
QLPALLVWPV
LLVWPVLVNV
MTSTCFLPYV
RMLREIEYPL
YPLDEVTVYT
NMDMTSTCFLPYV
YLLDAVQQRMHEPL
VMHPFTPSA
YLHNVFFGV
TLSSSLTGV
AVIVFAPPV
LAFAASPFV
LLHEEFFNA
ALNASIPPL
RLGFMYLHNV
MYLHNVFFGV
YLHNVFFGVE
FTLSSSLTGV
NMWREALAFA
ALAFAASPFV
FMYLHNVFFGV
ALVDSIFAQSV
GFMYLHNVFFGV
FMYLHNVFFGVE
LGFMYLHNVFFGV
GFMYLHNVFFGVE
FMYLHNVFFGVEE
MMFDSSHCYPSEV
RLGFMYLHNVFFGV
FLIPLLLV
FLIPLLLVL
SLWEEFVMT
FVMTHPQGV
ALMVSGWVI
LLYSEFVKV
VLNPSVPPV
FFLIPLLLVL
VLAPSAMQFV
SMARVLNPSV
RVLNPSVPPV
FLIPLLLVLPHI
FLTPAPNAELIALL
GMLYVMYV
GMLYVMYVL
MLYVMYVLL
YVMYVLLLL
LLLLMPYPL
LLMPYPLQV
LLCTWNTRV
LLIAGTNPL
ALMKMTNTL
VLFSEVALL
LLYEKFVTA
VLLLLMPYPL
LLLMPYPLQV
LLMPYPLQVH
KLLIAGTNPL
SLEYSGQLFL
LMKMTNTLFI
FMDSLYNQRRYV
YVLLLLMPYPLQV
MYVLLLLMPYPLQV
ALLGTFTIV
LLLIVLPQL
LLFTGTNPL
TTMESGFTV
FLHAFNTTI
SLTEFGVSL
VLFGEFSLL
SLLYDLFTT
LLYDLFTTA
RLWTPLSLL
ALNASIPPL
YMPQEYVNAI
RQWNPYLYFL
RLGFMYLQGV
SQMGYELHGV
VMSEYLKAHV
MVYGWICGEV
MLDTPNITFI
YLAGDGVGTV
YLPISGTVFV
FVIGLSVPNV
FSLLYDLFTT
SLLYDLFTTA
LLYDLFTTAL
RLMRVILLHV
KYLPISGTVFV
GKYLPISGTVFV
VGKYLPISGTVFV
GVGKYLPISGTVFV
YMMCTIFM
MLFSGVDMA
LQLEGTDTV
GLAVFQCPL
FLMESIFNA
ILSGIILTV
HLYSMVETV
FLACIQIITA
LLQLEGTDTV
DFLMESIFNA
FLMESIFNAD
MILSGIILTV
FLCMSKSQPM
FLACIQIITAV
SDFLMESIFNA
DFLMESIFNAD
LFLACIQIITAV
ASDFLMESIFNA
SDFLMESIFNAD
FLMESIFNADDA
YMMCTIFMQFGL
KLFLACIQIITAV
PASDFLMESIFNA
DFLMESIFNADDA
FLMESIFNADDAD
PYMMCTIFMQFGL
YMMCTIFMQFGLH
WKLFLACIQIITAV
FLANLRRMPCIVSA
APASDFLMESIFNA
SDFLMESIFNADDA
FLMESIFNADDADM
HPYMMCTIFMQFGL
YMMCTIFMQFGLHL
LLALLRYAV
YILSPTPHV
KMFPGQVVL
VLSGVLPLV
MMILGDDYL
QMLAPLYTL
MLAPLYTLL
FLDAVAQHI
AMHISLWPL
ALNAAVPPL
LLYDPFLPDA
FLPDAYNNGV
VVLSGVLPLV
VMFGWIVGEV
YMMILGDDYL
MLDTRAVTSV
LLIGLTASDV
FLDAVAQHIV
QVMFGWIVGEV
GQVMFGWIVGEV
FMDSLYNQRRYV
YLSPTLEQQLFV
FLDAVAQHIVGV
GGQVMFGWIVGEV
IYLSPTLEQQLFV
YLASENASTLHAV
FLHVSPAAELLALL
FPGQVVLSGVLPLV
YGGQVMFGWIVGEV
VIYLSPTLEQQLFV
SLICRVAPL
FVLDSSCNI
AMLSNSSFL
MLSNSSFLA
FLAQQVTFL
FLPALDLEM
AMSQQFTEV
FVWGIAMHL
SLSDITRYV
SMDENNPEI
FQNGCLYII
ALVETFHGL
KLSDFGGAV
SFLAQQVTFL
FLAQQVTFLV
FLVCRLFLPA
MHLSQLLVGV
LLMLQPCYDV
RLEFDIYGPV
GLGITLCFCV
SELLFHDFMV
SFLAQQVTFLV
SSFLAQQVTFLV
SLNEIQPLL
LLIDIRSGV
YLIDDILGC
ILGCLDPTV
TLACYIGRV
ALFNSLTMPL
FMLHIPTFQA
ILMGLMYDSV
LMYDSVRYEA
ALYAGKELYL
YLIDDILGCL
FLMSGTLRENI
NILMGLMYDSV
LYLIDDILGCL
FLMSGTLRENIL
ENILMGLMYDSV
ELYLIDDILGCL
RENILMGLMYDSV
LRENILMGLMYDSV
YLIDDILGCLDPTV
ALWSSLAEHL
TLLPLCIVV
SLVDGVTYI
LLPLCIVVGV
TSLVDGVTYI
FLMQADIV
CLNSQLAYV
SQLAYVRYV
ALHEVYALL
FLMQADIVV
SCLNSQLAYV
TLTENVMTYV
KFLMQADIVV
FLMQADIVVW
YLRNLSLCHSV
FLMQADIVVWM
KFLMQADIVVWM
FLMQADIVVWML
KFLMQADIVVWML
VKFLMQADIVVWML
YLVLRQPSL
FVSSVQFTV
ALADWRVEL
YLAQTLEGL
LLDDTRIPFV
SAYDMVGWPV
YDMVGWPVCL
FLIHGEAPGV
GLLDDTRIPFV
RGLLDDTRIPFV
GLSAYDMVGWPV
PRGLLDDTRIPFV
ALHHSSFFI
MMVTGDFAL
FLKDYQNPI
GIIFTSFFV
FVLEIVVRV
FLLDFNNLL
NLLDVTVTI
AMMVTGDFAL
SFLLDFNNLL
FLLDFNNLLD
FLLDFNNLLDV
FNNLLDVTVTI
FVLGIIFTSFFV
SFLLDFNNLLDV
VSFLLDFNNLLDV
FLLDFNNLLDVTV
LVSFLLDFNNLLDV
SFLLDFNNLLDVTV
FLLDFNNLLDVTVT
RLHWFDFTV
FVDAQVPPL
VLNAIMGYV
LLFETIEYL
TRLHWFDFTV
MLLFETIEYL
WLDVIYTGV
SLLTMIEVSV
KQFSLLHEV
MLRLGRFFSA
FAASYVQAV
LLLEGPDPM
KLLESLRPPL
FLQPFIRGI
SLFEEFGV
IMWTMVALA
SLSNILRLV
RLVEEFHGL
FLIRHGHSYALHV
KMGSDCMTV
YKMGSDCMTV
SLLALATYL
MTSAIDFLV
FLVDFNMFF
LLSNFVPGA
HLIADLIGL
LVDFNMFFEV
VLYHLLSNFV
FLVDFNMFFEV
FMNTHMETDWIM
DFLVDFNMFFEV
FLVDFNMFFEVV
IDFLVDFNMFFEV
DFLVDFNMFFEVV
FLVDFNMFFEVVL
FLVGALWRSCGSI
AIDFLVDFNMFFEV
IDFLVDFNMFFEVV
DFLVDFNMFFEVVL
FLVDFNMFFEVVLY
TLLCYDPSL
FLKKQLLFV
FLAPTASSV
VLSASTSFV
SFLAPTASSV
FLIPHPCIPV
EFLIPHPCIPV
LEFLIPHPCIPV
RLEFLIPHPCIPV
FLFSQNHSKGTLSL
WRLEFLIPHPCIPV
NMEKLWPV
AILDFVDRV
FVDRVLISV
FMTAVVAGA
ALLGIQDPL
LLDDNFRSV
LMLRGEVVAV
VLLDDNFRSV
KLWPVLDRMMV
MLMLRGEVVAV
LMLMLRGEVVAV
FLPNLYFL
MLMYDEFV
VMLHLWILL
SLAAQNWTV
LLQKSLVAV
GLSDSNHFL
KLGDRISFI
RMSDNLTML
SIITAVFGV
VMLMYDEFV
RVMNSSVPV
MLHLWILLSL
ASLAAQNWTV
SLAAQNWTVV
FMYTESLAGA
MVYGWIAGEV
YLPAKGDVFL
LLVDLFFEEA
FNASLAAQNWTV
GFNASLAAQNWTV
FLLGIGSGNIPTV
VGFNASLAAQNWTV
VFLLGIGSGNIPTV
FLLGIGSGNIPTVK
TMSSLSLLL
FLVVVMPPV
ALDNITVKV
SMAARQWTV
FLASSVLEL
KLMVYGWIV
YLMLMTFGG
VLFFDIALL
SIINAIYTL
ALNASVAPL
TMSSLSLLLV
VFLVVVMPPV
FLVVVMPPVE
RLLRIGFMYL
YFLASSVLEL
FLASSVLELT
GKLMVYGWIV
MVYGWIVGEV
QLFALVKYFV
FNASMAARQWTV
KLMVYGWIVGEV
KLMSHLGRELCGV
YLQGLTFGDSEYEV
YLMLMTFGGHMGTV
YLIDDLVV
LLALLSVGV
ALLSVGVRV
ILSGMGYEL
VLLLGSPNL
LLLGSPNLV
VLAPSSAQV
YLNGASALL
KVIPALFGV
LLDPATPPL
FTMAVALLAL
ALLALLSVGV
LMYNPKFPKV
MLTGWITGEV
IMATENLAFI
TLAQELYVLV
FVIGFTALEV
RLLDPATPPL
YLMYNPKFPKV
LYLMYNPKFPKV
ILYLMYNPKFPKV
YLMYNPKFPKVSV
LLADYFYSESTINV
FLDISFRI
MMVCLTIFL
FLNSWYGAL
SLVSFQWGM
FLNSWYGALV
SLVSFQWGMV
FLDISFRICLPV
FLNSWYGALVVALV
LLYPHIVRI
LLLDSLEGA
FLKENSSTV
MLREIEYPL
TLAAYAQSL
LLYPHIVRIV
YQPFSQLAPV
RMLREIEYPL
YPLDEVTVYT
FMRDALMSV
LMSVGTMSV
ALQHGVPIV
YIYSFHPHGV
PFMRDALMSV
ALMSVGTMSV
VMMNVPFPRL
DALMSVGTMSV
RDALMSVGTMSV
MRDALMSVGTMSV
VMMNVPFPRLQRL
FMRDALMSVGTMSV
ALDSVCSFL
FTTGISPLV
LVMCSTFCV
YTGAVLFMV
MVMLCFAYI
YLKSLIFSA
ILTVHLPAV
RIYEVTESV
GMLDAFGSI
LLTGGLPYA
LLALPVFSL
RLAGGGFFSV
FMVMLCFAYI
VMLCFAYISI
YMHHEKDLPL
VLCGDIPPSV
SMEDAHSFSV
FLRMPPQVLV
LFMVMLCFAYI
SLLYCPQFA
LLYCPQFAL
FTFCYSSEV
SLLYCPQFAL
FLCSPLFEI
FFLCSPLFEI
FLCSPLFEIV
RLSPWHHNV
KLGEANEFL
FLFGRCQMNV
RFLFGRCQMNV
CRFLFGRCQMNV
RCRFLFGRCQMNV
TRCRFLFGRCQMNV
MMIGEIPQA
MLGYANTAYA
SLMPLASLV
TLLGVVFGL
GSLMPLASLV
SLVTRFIMEV
LTLLGVVFGL
YMNDDEAFGL
TLSSLSMFV
VLLTDYNYL
VTLSSLSMFV
VLLEPLLKL
MLMSDLKGL
LLTDASHLL
LLIDVGAYA
LLIDVGAYAMSV
ILMESTPPGI
AMTPLLYAL
KMVFALLEL
ALLELPAGV
ILYAKIVLA
YLSSRMQTI
FALLELPAGV
VLAAKTRFNV
VFALLELPAGV
MVFALLELPAGV
KMVFALLELPAGV
RKMVFALLELPAGV
ALLELPAGVGLFKV
RLYTNVPSV
ARLYTNVPSV
FMFGGMYDA
RFMFGGMYDA
FMFGGMYDAEA
RFMFGGMYDAEA
NRFMFGGMYDAEA
LNRFMFGGMYDAEA
FMFGGMYDAEAEKL
FQLYFNTVL
TLFPSLAAL
NLSDALATV
ALATVAYFL
RMADASVLL
VLLFVMLRV
FLARESVRSV
ALSIEPCLAV
ANLSDALATV
YLSLHSMHDV
RMADASVLLFV
GRMADASVLLFV
FSVANLSDALATV
CFSVANLSDALATV
FLALCQAAI
FLALCQAAIV
MITRTMFEV
FLHALSDHL
YMTLMQDSV
FIDFFMWV
FMWVLMNI
FIDFFMWVL
TVLQLTMPV
SLLPLKAGV
ALFSLGAAV
YQDYCNALL
RLFIDFFMWV
VLMNIYFREV
GLFGHMTDAV
IRLFIDFFMWV
WVLMNIYFREV
LIRLFIDFFMWV
MWVLMNIYFREV
LLIRLFIDFFMWV
FMWVLMNIYFREV
KLLIRLFIDFFMWV
FFMWVLMNIYFREV
LLMAKDVQL
MLCHVSLTL
GIFEMFPFT
QMASSLLGL
VQWEVVMSA
FLLMAKDVQL
MLQEDSLVSV
YLNEKGIEFTHSL
DYLNEKGIEFTHSL
FLQELGPVA
FIDESVLPV
ALMDDYAAA
FLQELGPVAV
SMWSNVDMSL
RLLEFIDESV
EFIDESVLPV
FIDESVLPVQ
FLEELYRWRV
RLLEFIDESVLPV
GRLLEFIDESVLPV
ALAPLQILL
FLLSFLTRA
GLMDALHYT
YVLAVVSEL
YISSELVRV
AFLLSFLTRA
FLLSFLTRAI
RAIDFTWYDV
FGSPGLMDALHYT
TFGSPGLMDALHYT
WMGGLWMV
LLFSNVLPA
YSFIYSPYV
RLFPVNGGV
TLFDTALPV
VLDDNATLV
LMYDELVSA
ALNASVPPL
VMALLLFSNV
RLLRIGFMYL
YLSANPGVTV
TTWMGGLWMV
MVYGWIAGEV
YRLFPVNGGV
LTLFDTALPV
TLFDTALPVD
MLSIAEVAFV
ALMYDELVSA
SLTLFDTALPV
LSLTLFDTALPV
ILSLTLFDTALPV
FDVALMYDELVSA
FFDVALMYDELVSA
FMFSLLML
FMFSLLMLL
LLMLLPMPL
MLLPMPLRA
SLAARNWTA
AMWSRFASL
FILTLDDPI
RLFMHTLPA
LLYDEVLKA
NLFYNNIGV
VLNASVPAL
LFMFSLLMLL
FMFSLLMLLP
SLLMLLPMPL
FLGADPVAEL
AELIALIYYA
RLFMHTLPAL
FIIGLTASDV
INLFYNNIGV
SLFMFSLLMLL
FMFSLLMLLPM
FSLLMLLPMPL
VSLFMFSLLMLL
LFMFSLLMLLPM
MFSLLMLLPMPL
WVSLFMFSLLMLL
FMFSLLMLLPMPL
LWVSLFMFSLLMLL
LFMFSLLMLLPMPL
FMFSLLMLLPMPLR
FLGADPVAELIALI
TLSGFTPFL
GIMKDFYYM
FMGEPIRFL
FMYGGLAAV
GLSSFVMYL
FVMYLIVIA
VIAACYYFV
YMPDRAFDL
LMMQIVVSA
RLLDKAISV
SLISSPPLL
YMGMSATGV
SLLRGLACL
VLLDAAPLL
FLLQRVGGV
VTLSGFTPFL
WFMYGGLAAV
FMYGGLAAVA
AGLSSFVMYL
GLSSFVMYLI
FDLSGAAASV
RLLPFRSVFL
YDMMVRGNYV
LRLLDKAISV
ALMESLREGL
YVTLSGFTPFL
SWFMYGGLAAV
NYVTLSGFTPFL
RSWFMYGGLAAV
YLIVIAACYYFV
FLLQRVGGVVAV
VNYVTLSGFTPFL
YMDPVTMEYQQPL
QRSWFMYGGLAAV
MYLIVIAACYYFV
VFLLQRVGGVVAV
EVNYVTLSGFTPFL
YYMDPVTMEYQQPL
MLVDPNNESGQFYV
NQRSWFMYGGLAAV
YGGIAGLSSFVMYL
VMYLIVIAACYYFV
YVSALRLLDKAISV
ALMESLREGLLEPV
FLYDLFAT
AVMDTLPVI
LLLVVVPQL
SVMHSIPHL
GLMTGSTFI
RMGYELHGV
MMMAVDDRI
LLFTGTNPL
VLSQALSSV
FLHAFNTTI
VLSSYLAGA
VLFAEFSFL
FLYDLFATA
RLWTPLSFL
ALNASIPPL
VLSAAWNWYM
FGLMTGSTFI
RQWNPYLYFL
RLGFMYLQGV
VMSEYLKAHV
MVYGWICGEV
MLDMPNITFI
YVLSSYLAGA
YLAGAGVGTV
YLPISGTVFV
FVIGLSVPDV
SFLYDLFATA
FLYDLFATAL
RLMREILLRV
KYLPISGTVFV
SFLYDLFATAL
GKYLPISGTVFV
VGKYLPISGTVFV
GVGKYLPISGTVFV
LMYYDPYV
LLFTIMSYL
LLPEGMLKV
TLRTGVPPV
FLPDGTLCI
CLMYYDPYV
SLASGTCTL
FLACSVTMT
FLCASQHNV
KLYRRLEEV
MILRPLVEV
LLPEHLEWL
FVMFISKFV
HLDDWKLTV
YLSHPFLGV
MLGAEAFYGL
QLLFTIMSYL
LLFTIMSYLL
YLLPEGMLKV
VCLMYYDPYV
CLMYYDPYVD
ALSPSHAFFV
MHLDDWKLTV
RLYELTVYDL
APLLTLSPYL
SYLLPEGMLKV
YVCLMYYDPYV
FAPLLTLSPYL
MSYLLPEGMLKV
AYVCLMYYDPYV
YVCLMYYDPYVD
RLMCTVAITHEV
VFAPLLTLSPYL
IMSYLLPEGMLKV
PAYVCLMYYDPYV
AYVCLMYYDPYVD
YVCLMYYDPYVDA
VVFAPLLTLSPYL
TIMSYLLPEGMLKV
FPAYVCLMYYDPYV
PAYVCLMYYDPYVD
YVCLMYYDPYVDAL
SVVFAPLLTLSPYL
ALSSCFPPT
MLSSFPLSL
LLDQHTLSI
FAIEYLLVV
FLQAYTRGV
RLMSFSVFA
LMSFSVFAA
FAAAGCMPV
RRLMSFSVFA
RLMSFSVFAA
ALFNKVPCL
GLLVIVVAV
QLYCCGSPV
MVIHWLLLL
WLIGWNPHGL
ALLEFRLRMV
RMVIHWLLLL
HLYLVFHSV
YLVFHSVSL
RTDTYDFPV
LLADFLLV
VLLADFLLV
LLADFLLVA
RVLLADFLLV
FDMIVAVFKV
LLADFLLVAHV
RLHPFDMIVAV
MLSSHNYTL
FLDWLLRI
TIWFLDWLL
ALPGQFVFV
LLQWHPFSI
FLPGLTIWFL
SLLQWHPFSI
LLFVCGPPGL
YFLPGLTIWFL
EYFLPGLTIWFL
WEYFLPGLTIWFL
AWEYFLPGLTIWFL
FLPGLTIWFLDWLL
CLSDFAHQV
FLSVVTQIV
KLFPTIVAT
FVMAGTIRV
SLSEELPSL
RMSQICYYL
FMKCEASPV
TLDGIINEV
YLRDVLQGL
GFVMAGTIRV
SLSEELPSLL
KTLDGIINEV
MMLYVLSGSL
KLFPTIVATSGFV
MELMPYCHYT
FQGATLPVV
MLYHRMSLL
SLLPHNPNV
RLEETIFHV
FLFLLDSV
FLLDSVAML
LFLLDSVAML
FLLDSVAMLS
YLLKTFNV
YLLKTFNVL
MILDLDYKL
ALSDTILVL
RLLGEDFVV
SLAVLTHLL
FQYSLAFMM
FMMGRCFSA
FQTFGDLFV
FLLKHRSWV
YLLKTFNVLV
MMILDLDYKL
KLALSDTILV
AFMMGRCFSA
FMMGRCFSAN
FLLKHRSWVA
FMMGRCFSANML
FLRQWDSSFEFPL
AFMMGRCFSANML
LAFMMGRCFSANML
LLFSNVLPA
RLMVYGWIA
RLFPVNGGV
TLFDTALPV
VLDDNATLV
LMYDELVSA
ALNASVPPL
VMALLLFSNV
RLLRIGFMYL
YLSANPGVTV
MVYGWIAGEV
YRLFPVNGGV
LTLFDTALPV
TLFDTALPVD
MLSIAEVAFV
ALMYDELVSA
SLTLFDTALPV
LSLTLFDTALPV
ILSLTLFDTALPV
FDVALMYDELVSA
FFDVALMYDELVSA
LLMWMPPV
MMFISPMV
SLLHLLPLL
LLLMWMPPV
MMYSLGFTT
SLGFTTPEV
ATIEDIFQL
SMGAYEFTV
MLGRHLCGV
VLFEALNNA
NMMFISPMV
MMFISPMVV
FISPMVVGI
VLAQQLYVL
FVAARLLQV
GMTPSMDYV
MSLLHLLPLL
SLLHLLPLLL
PLLLMWMPPV
LLLMWMPPVC
YSLGFTTPEV
AMLGRHLCGV
KMWREALVLA
MVYGWLAGEV
WLAGEVLFEA
MLDTPNMMFI
PNMMFISPMV
NMMFISPMVV
LPLLLMWMPPV
LLPLLLMWMPPV
MMYSLGFTTPEV
HLLPLLLMWMPPV
SMMYSLGFTTPEV
LHLLPLLLMWMPPV
LSMMYSLGFTTPEV
LLFSSLGNTAKWFI
MLDTPNMMFISPMV
TLIMHQWLA
TLNWGIVHV
YLNGTALPTL
GMGLNITPYI
MLSVGIAFV
LLSYCGCEV
IMLKRIFTA
ITMSMFYQL
TMSMFYQLV
VQANVSWSV
VLEDEATYV
RMLSVGIAFV
KLGLGYSLTV
SLAATTLEEV
FDLYDEKVIV
GLFWGKSPGV
FLKSKLGLGYSLTV
FLFGRLYHT
SLVPEDIPL
GLLRWVGPV
ILQKYIEYV
VLFTKCATV
TLLPIMVGA
ALFDTFGSSV
FLFGRLYHTWTGPL
LLLTLLRMV
LMDEATANI
FVTHTVITV
TLASYDLLL
LLSLSLTMAV

## Sheet: Strong Binding HTL epitopes 
Strong Binding HTL epitopes predicted from NetMHC-II 2.3 server
STAFVRIMGASISVT
TAFVRIMGASISVTW
SSTAFVRIMGASISV
AFVRIMGASISVTWN
ENICAALSASRALNF
NICAALSASRALNFV
ICAALSASRALNFVQ
DENICAALSASRALN
RFIIKQLMGLPATFV
FIIKQLMGLPATFVS
SDENICAALSASRAL
IIKQLMGLPATFVSM
CAALSASRALNFVQK
CRQDYLQGFAALRLS
RQDYLQGFAALRLSG
IKQLMGLPATFVSMA
QCRQDYLQGFAALRL
FRFIIKQLMGLPATF
KRIFFHSLKVNLKNL
RIFFHSLKVNLKNLT
DKRIFFHSLKVNLKN
FLPFLSTRNSVVKLN
PFLPFLSTRNSVVKL
LPFLSTRNSVVKLNT
EPFLPFLSTRNSVVK
PFLSTRNSVVKLNTS
FMFRYIIPTTTNRLG
VFMFRYIIPTTTNRL
WVFMFRYIIPTTTNR
FWVFMFRYIIPTTTN
LKRFSFVLPQPLRKS
KRFSFVLPQPLRKSP
FLKRFSFVLPQPLRK
PRFNAIKPTRANILQ
RFNAIKPTRANILQH
DPRFNAIKPTRANIL
PLAYIKLPTRRLSYL
LTALTYLHARGVAHR
LEGFQYVINTPISST
EGFQYVINTPISSTE
RLFISMIPSPSNATY
DRLFISMIPSPSNAT
SDRLFISMIPSPSNA
NATYLALQSELDTRS
VKSYARSLNALALDT
QVKSYARSLNALALD
KSYARSLNALALDTS
HQVKSYARSLNALAL
PHFYFLTPAPNAELI
VKVYNLLFTNRAPRR
CGVFTKMHAATVMRA
HFYFLTPAPNAELIA
DPHFYFLTPAPNAEL
LVAFAPLTGSSAVRG
KVYNLLFTNRAPRRS
VAFAPLTGSSAVRGW
GVFTKMHAATVMRAD
KVKVYNLLFTNRAPR
DLVAFAPLTGSSAVR
LCGVFTKMHAATVMR
GQLFLHAFGTTTSDS
SGQLFLHAFGTTTSD
DRFFLHAFNTTIAEA
RFFLHAFNTTIAEAA
SDRFFLHAFNTTIAE
HSDRFFLHAFNTTIA
FFLHAFNTTIAEAAN
PYLYFLRADPAAETL
YLYFLRADPAAETLA
NPYLYFLRADPAAET
IRAFRGLKSAERLIF
FIRAFRGLKSAERLI
TLLSFNRSLNSVVSL
LLSFNRSLNSVVSLD
DFIRAFRGLKSAERL
LSFNRSLNSVVSLDR
QRARVALARALYAGK
RARVALARALYAGKE
LARVILQRSPLLLLD
ALARVILQRSPLLLL
ARVILQRSPLLLLDE
PLFRYLRNLSLCHSV
EPLFRYLRNLSLCHS
LFRYLRNLSLCHSVV
KEPLFRYLRNLSLCH
EKEPLFRYLRNLSLC
FRYLRNLSLCHSVVC
SEKSLRALPTVLGKR
EKSLRALPTVLGKRS
HSEKSLRALPTVLGK
KSLRALPTVLGKRSH
RHSEKSLRALPTVLG
ALEFYHGISSTASLL
LEFYHGISSTASLLN
RFFLHMLTSETAEAS
DRFFLHMLTSETAEA
TDRFFLHMLTSETAE
FFLHMLTSETAEASS
QTDRFFLHMLTSETA
RASLRYLNGASALLG
ASLRYLNGASALLGN
SLRYLNGASALLGNG
VCSFLRGAPVVLATY
SVCSFLRGAPVVLAT
DSVCSFLRGAPVVLA
CSFLRGAPVVLATYS
KNGITYLRSSRILGK
NGITYLRSSRILGKG
AKNGITYLRSSRILG
LDSVCSFLRGAPVVL
GITYLRSSRILGKGS
VAKNGITYLRSSRIL
SFLRGAPVVLATYSG
CFAYISIDAPVSYLK
LTVFDVLISEPVKES
NVEYQFALSVGTRKD
MNVEYQFALSVGTRK
VEYQFALSVGTRKDV
EYQFALSVGTRKDVA
QMNVEYQFALSVGTR
PLAWFLGLFSRRVCR
LAWFLGLFSRRVCRP
AWFLGLFSRRVCRPV
GPLAWFLGLFSRRVC
WFLGLFSRRVCRPVL
QGPLAWFLGLFSRRV
LATFRALRANLDDLL
TLATFRALRANLDDL
SSTLQILGAEKALFR
ASKYRESLAAYLSSR
STLQILGAEKALFRA
ATFRALRANLDDLLE
DTLATFRALRANLDD
SKYRESLAAYLSSRM
AASKYRESLAAYLSS
PSSTLQILGAEKALF
TLQILGAEKALFRAL
DDTLATFRALRANLD
KYGILYNAQVVAKAA
YHFGFSSGVAATIAL
HFGFSSGVAATIALN
HFALAAMGSAAAVGQ
EHFALAAMGSAAAVG
KSTFLHALSDHLATS
STFLHALSDHLATSK
GKSTFLHALSDHLAT
VALFSLGAAVRGIDV
GVALFSLGAAVRGID
AGVALFSLGAAVRGI
ALFSLGAAVRGIDVK
MSSFLQELGPVAVSH
SSFLQELGPVAVSHR
SFLQELGPVAVSHRQ
EDYYHGMKAAISERG
IEDYYHGMKAAISER
QRRFAMEVNEMAKYE
LQRRFAMEVNEMAKY
DYYHGMKAAISERGL
RLFFHSMASSSAESA
RRLFFHSMASSSAES
LFFHSMASSSAESAR
SRRLFFHSMASSSAE
FFHSMASSSAESART
NIYFIRASPTAELIA
PNIYFIRASPTAELI
TDTFKFLLAVPSDER
DTFKFLLAVPSDERT
TFKFLLAVPSDERTK
NTDTFKFLLAVPSDE
PNTDTFKFLLAVPSD
IYYALSQLRPLRLGL
FKFLLAVPSDERTKD
LIYYALSQLRPLRLG
YYALSQLRPLRLGLM
ALIYYALSQLRPLRL
DRFFLHAFNTTIAEA
RFFLHAFNTTIAEAA
SDRFFLHAFNTTIAE
HSDRFFLHAFNTTIA
FFLHAFNTTIAEAAD
VRSGFTVLKASRCYT
PYLYFLRADPAAETL
RSGFTVLKASRCYTD
YLYFLRADPAAETLV
NPYLYFLRADPAAET
SVRSGFTVLKASRCY
RLFFHSMASSSAESA
RRLFFHSMASSSAES
LFFHSMASSSAESAR
SRRLFFHSMASSSAE
FFHSMASSSAESART
NIYFIRASPTAELIA
PNIYFIRASPTAELI
DVQIYLNGTALPTLR
VQIYLNGTALPTLRE
RWPFRFIPSFCVGEA
LCFFSLVQSAAGNKL
CFFSLVQSAAGNKLT
SRFSRMVAAMGENAL
RFSRMVAAMGENALK
NSRFSRMVAAMGENA
FSRMVAAMGENALKN
ENSRFSRMVAAMGEN
LPMVKMDMQAKRLMR
PMVKMDMQAKRLMRL
YLPMVKMDMQAKRLM
RGEVIVDDPTAFEFD
HRGEVIVDDPTAFEF
GEVIVDDPTAFEFDS
VMYIAVDGVAPRAKM
EVMYIAVDGVAPRAK
MYIAVDGVAPRAKMN
EVIVDDPTAFEFDSN
GHRGEVIVDDPTAFE
IRDILLDDGVALCIL
SIRDILLDDGVALCI
LYVVLTDDKVAQRAS
YVVLTDDKVAQRASM
GLYVVLTDDKVAQRA
ESNIRVDDVRFGPFS
TESNIRVDDVRFGPF
VVLTDDKVAQRASMR
SNIRVDDVRFGPFSD
IGLYVVLTDDKVAQR
KESIASSERLLFATS
SKESIASSERLLFAT
VKMITGDHVLIAKEM
DVKMITGDHVLIAKE
VDVKMITGDHVLIAK
KMITGDHVLIAKEMC
TPHMLADMTDVDYYV
LRTLLVAEKRLTRNE
RTLLVAEKRLTRNEL
GLRTLLVAEKRLTRN
FGLRTLLVAEKRLTR
TLLVAEKRLTRNELD
YFALVIENDVAMHHD
FALVIENDVAMHHDG
ALVIENDVAMHHDGE
VTVVLADDELTIRNA
YVTVVLADDELTIRN
TVVLADDELTIRNAN
TYVTVVLADDELTIR
VVLADDELTIRNANS
LTLVRYAVSQLRLLR
LNALALDTSCKIRAS
SLNALALDTSCKIRA
RSLNALALDTSCKIR
NALALDTSCKIRASG
IRNLVADSRTRSAYV
FIRNLVADSRTRSAY
AIRRFQRDVRSYLKS
HAIRRFQRDVRSYLK
RFIRNLVADSRTRSA
IRRFQRDVRSYLKSN
RNLVADSRTRSAYVL
ARFIRNLVADSRTRS
YHAIRRFQRDVRSYL
LALIRYALGRLRTIR
LMMMVAEERIARSYI
FLMMMVAEERIARSY
MMMVAEERIARSYIL
KFLMMMVAEERIARS
ATRRLRADIKAYALS
TRRLRADIKAYALSG
RATRRLRADIKAYAL
LHAVMRDDATRLIET
RRLRADIKAYALSGT
HAVMRDDATRLIETV
TLHAVMRDDATRLIE
SVVSLDRDAPLNAAL
VPFDIRLDSVVVTFH
PFDIRLDSVVVTFHT
GVPFDIRLDSVVVTF
DGDTFLVGDRGIRLS
GDTFLVGDRGIRLSG
DTFLVGDRGIRLSGG
TFLVGDRGIRLSGGQ
QLYLIANDRRMASYD
LQLYLIANDRRMASY
HERSLTMSRKVREFR
ERSLTMSRKVREFRD
LYLIANDRRMASYDE
RSLTMSRKVREFRDE
VLQLYLIANDRRMAS
MHERSLTMSRKVREF
DGQVVVDSSLCYHDE
RIFAIYPDVTLMYEE
IFAIYPDVTLMYEEL
LRIFAIYPDVTLMYE
FAIYPDVTLMYEELR
GLRIFAIYPDVTLMY
AIYPDVTLMYEELRA
FVVILRRDITGLMLL
VVILRRDITGLMLLG
VFVVILRRDITGLML
VILRRDITGLMLLGH
DVFVVILRRDITGLM
ILRRDITGLMLLGHS
FAYISIDAPVSYLKS
CFAYISIDAPVSYLK
RGSVIRADAGLYTRL
RVGDVEVDERVAQIM
GSVIRADAGLYTRLV
GRVGDVEVDERVAQI
VGDVEVDERVAQIME
LRGSVIRADAGLYTR
VSKMLMSDLKGLFNR
SKMLMSDLKGLFNRG
EVSKMLMSDLKGLFN
KMLMSDLKGLFNRGV
EGRLIRMDGDMIYGE
GRLIRMDGDMIYGEG
RLIRMDGDMIYGEGT
GEGRLIRMDGDMIYG
KMTRMRVDAKLLLKS
MTRMRVDAKLLLKSE
GKMTRMRVDAKLLLK
TRMRVDAKLLLKSED
EGKMTRMRVDAKLLL
RMRVDAKLLLKSEDD
VDMSLQADVALRISK
DMSLQADVALRISKF
NVDMSLQADVALRIS
MSLQADVALRISKFF
LNKIVADKRTRDAYV
FLNKIVADKRTRDAY
RFLNKIVADKRTRDA
IALVRYAVSQLRLLR
NKIVADKRTRDAYVL
ALVRYAVSQLRLLRI
LFILTLDDPIALRAA
GLFILTLDDPIALRA
FILTLDDPIALRAAT
SSCLRIDPAQRRDAV
VSSCLRIDPAQRRDA
SCLRIDPAQRRDAVF
VVSSCLRIDPAQRRD
CLRIDPAQRRDAVFL
LVVSSCLRIDPAQRR
LMMMAVDDRIARSYI
FLMMMAVDDRIARSY
KFLMMMAVDDRIARS
MMMAVDDRIARSYIL
AKFLMMMAVDDRIAR
MMAVDDRIARSYILS
LHVLRSDPTVSYAVT
HLHVLRSDPTVSYAV
CHLHVLRSDPTVSYA
HVLRSDPTVSYAVTS
LPVRIARNARMLSSH
FLPVRIARNARMLSS
PMLLWSVRDRELLLL
TPMLLWSVRDRELLL
MLLWSVRDRELLLLM
ITEISRDSIAKLFVT
LITEISRDSIAKLFV
NRMMILDLDYKLALS
RMMILDLDYKLALSD
MMILDLDYKLALSDT
RNRMMILDLDYKLAL
MKMPLRVDDVVYALS
KMPLRVDDVVYALSG
LNKIVADKRTRDAYV
FLNKIVADKRTRDAY
RFLNKIVADKRTRDA
IALVRYAVSQLRLLR
NKIVADKRTRDAYVL
ALVRYAVSQLRLLRI
KESIASSERLLFATS
SKESIASSERLLFAT
PRDLVMDENSRFSRM
RPRDLVMDENSRFSR
RDLVMDENSRFSRMV
RALLRRDSRFVLMDE
ARALLRRDSRFVLMD
MARALLRRDSRFVLM
GRPRDLVMDENSRFS
ALLRRDSRFVLMDEA
DLVMDENSRFSRMVA
CMARALLRRDSRFVL
RPTFHSVPSLAADGP
ARPTFHSVPSLAADG
YARPTFHSVPSLAAD
PTFHSVPSLAADGPS
TFHSVPSLAADGPSP
KIIDFLRTQSSLAQF
PATFVSMAVASTFAF
LPATFVSMAVASTFA
ATFVSMAVASTFAFE
LFYQEFVAAFNASKE
FYQEFVAAFNASKES
LLFYQEFVAAFNASK
YQEFVAAFNASKESI
QEFVAAFNASKESIA
RIFFHSLKVNLKNLT
EFVAAFNASKESIAS
KRIFFHSLKVNLKNL
EPFLPFLSTRNSVVK
PFLPFLSTRNSVVKL
DRAINSESNPLSTEG
PDRAINSESNPLSTE
RAINSESNPLSTEGP
YDLFATALNNTAGAA
LYDLFATALNNTAGA
DLFATALNNTAGAAR
LTALQLAANNAGVSA
GLTALQLAANNAGVS
TALQLAANNAGVSAV
IGLTALQLAANNAGV
LKAYCKETSLSGREA
LLKAYCKETSLSGRE
AFATYHSIQTIVSVL
LLRTMFVSLTSVRER
LEGFQYVINTPISST
EGFQYVINTPISSTE
LRTMFVSLTSVRERC
GFQYVINTPISSTEV
ALEGFQYVINTPISS
ILLRTMFVSLTSVRE
SDRLFISMIPSPSNA
DRLFISMIPSPSNAT
RLFISMIPSPSNATY
QSDRLFISMIPSPSN
LFISMIPSPSNATYL
GQSDRLFISMIPSPS
PLLRFRSLVINLASP
LLRFRSLVINLASPD
LRFRSLVINLASPDD
DPLLRFRSLVINLAS
RFRSLVINLASPDDW
GDPLLRFRSLVINLA
SINYTIMCSVHSRPQ
VKSYARSLNALALDT
QVKSYARSLNALALD
INYTIMCSVHSRPQD
PSINYTIMCSVHSRP
HQVKSYARSLNALAL
KSYARSLNALALDTS
SRLFFDTIVSPFSGA
RLFFDTIVSPFSGAA
DSRLFFDTIVSPFSG
RSAYVLVPSMLQFAI
TRSAYVLVPSMLQFA
PDRVIVAAPNPLASE
DRVIVAAPNPLASET
RVIVAAPNPLASETK
IPDRVIVAAPNPLAS
LYEKFVTAFNGSAAA
LLYEKFVTAFNGSAA
YEKFVTAFNGSAAAP
EKFVTAFNGSAAAPR
PGKLLIAGTNPLAKN
GKLLIAGTNPLAKNE
ALLYEKFVTAFNGSA
FPGKLLIAGTNPLAK
GYDYYGQTANMAART
GSTFIRQWNPYLYFL
TGSTFIRQWNPYLYF
STFIRQWNPYLYFLR
MTGSTFIRQWNPYLY
TFIRQWNPYLYFLRA
RFFLHAFNTTIAEAA
GQLLFTGTNPLAKDS
DRFFLHAFNTTIAEA
PGQLLFTGTNPLAKD
PDKFDSATTNFSQEV
ECNYKSDRTIAVVAP
PECNYKSDRTIAVVA
DKFDSATTNFSQEVT
DPDKFDSATTNFSQE
CNYKSDRTIAVVAPP
ADPDKFDSATTNFSQ
KFDSATTNFSQEVTG
MPECNYKSDRTIAVV
NYKSDRTIAVVAPPH
PLFRYLRNLSLCHSV
EPLFRYLRNLSLCHS
KEPLFRYLRNLSLCH
LFRYLRNLSLCHSVV
EKEPLFRYLRNLSLC
TRIPFVALDTTTGCI
RIPFVALDTTTGCIE
GLVSFLLDFNNLLDV
LVSFLLDFNNLLDVT
VSFLLDFNNLLDVTV
LGLVSFLLDFNNLLD
SFLLDFNNLLDVTVT
GLGLVSFLLDFNNLL
AIDFLVDFNMFFEVV
RLGFMYTESLAGAPS
LRLGFMYTESLAGAP
PHRLIQTGTNPLAKT
VLRLGFMYTESLAGA
HRLIQTGTNPLAKTT
DRFFLHMLTSETAEA
TNRFVFATNQPHWAE
TTNRFVFATNQPHWA
NRFVFATNQPHWAEE
TDRFFLHMLTSETAE
RFFLHMLTSETAEAS
QTDRFFLHMLTSETA
FFLHMLTSETAEASS
DLGQIVLSRTNPLAT
LGQIVLSRTNPLATD
GQTDRFFLHMLTSET
PRIVIAFRGTANMSN
RIVIAFRGTANMSNV
APRIVIAFRGTANMS
AYFMRVIISPMKAMN
YFMRVIISPMKAMNA
TAYFMRVIISPMKAM
DRVIVAAPNPLASET
RVIVAAPNPLASETK
PDRVIVAAPNPLASE
IPDRVIVAAPNPLAS
YIPDRVIVAAPNPLA
VIVAAPNPLASETKY
HSVVATSRNTYGRMQ
LYEKFVTAFNGSAAA
YEKFVTAFNGSAAAP
GKLLIAGTNPLAKNE
PGKLLIAGTNPLAKN
LLYEKFVTAFNGSAA
EKFVTAFNGSAAAPR
KLLIAGTNPLAKNEQ
FPGKLLIAGTNPLAK
DSFMIASKSATAAVR
SFMIASKSATAAVRL
GDSFMIASKSATAAV
IGDSFMIASKSATAA
NPYLYFLRADPAAET
PYLYFLRADPAAETL
PPGFKLTVVPPAPSA
PGFKLTVVPPAPSAD
GFKLTVVPPAPSADA
IPPGFKLTVVPPAPS
KIPPGFKLTVVPPAP
NAYFLHVSPAAELLA
PNAYFLHVSPAAELL
SPNAYFLHVSPAAEL
PSFMLHIPTFQATSS
SFMLHIPTFQATSSQ
RPSFMLHIPTFQATS
GKLIAVKRVPLPKEA
KLIAVKRVPLPKEAG
NGKLIAVKRVPLPKE
ELVALIRYAVNHMRV
ALIRYAVNHMRVLRL
VALIRYAVNHMRVLR
AELVALIRYAVNHMR
PNIYFLRVSPTVELI
NIYFLRVSPTVELIA
SPNIYFLRVSPTVEL
GQIVLSRTNPLATDT
WSPNIYFLRVSPTVE
DLGQIVLSRTNPLAT
QIVLSRTNPLATDTQ
LGQIVLSRTNPLATD
NRNVIYVSPTLAQEL
FNRNVIYVSPTLAQE
RNVIYVSPTLAQELY
RFNRNVIYVSPTLAQ
EVVDGFRLQPVVTGF
VVDGFRLQPVVTGFL
NVIYVSPTLAQELYV
HITFVYTPTTASRRV
SHITFVYTPTTASRR
PRIVIAFRGTANMSN
RIVIAFRGTANMSNA
APRIVIAFRGTANMS
ITFVYTPTTASRRVP
VSHITFVYTPTTASR
IVIAFRGTANMSNAR
MKALKKNITVYSVSL
KALKKNITVYSVSLG
PNIYFIRASPTAELI
NPNIYFIRASPTAEL
NIYFIRASPTAELIA
WNPNIYFIRASPTAE
GQVILTGTNPLAKNT
FGQVILTGTNPLAKN
QVILTGTNPLAKNTL
KFGQVILTGTNPLAK
GWNPNIYFIRASPTA
RISMWSLARALNASV
TVFMARITSTTTTWM
ALLLFSNVLPAHSEG
GQVIITGTNPLATDV
SGQVIITGTNPLATD
ASGQVIITGTNPLAT
QVIITGTNPLATDVK
HNVIAFAPVTGSSGL
NVIAFAPVTGSSGLR
GFAAARVVRTIIPRI
KHNVIAFAPVTGSSG
VGFAAARVVRTIIPR
NPYLYFLRADPAAET
PYLYFLRADPAAETL
ADVIMRIPPATSAVA
VADVIMRIPPATSAV
DVIMRIPPATSAVAA
AVADVIMRIPPATSA
SPSLKLFPTIVATSG
PSLKLFPTIVATSGF
PNIYFIRASPTAELI
NPNIYFIRASPTAEL
NIYFIRASPTAELIA
WNPNIYFIRASPTAE
GQVILTGTNPLAKNT
FGQVILTGTNPLAKN
QVILTGTNPLAKNTL
KFGQVILTGTNPLAK
GWNPNIYFIRASPTA
RISMWSLARALNASV
ALLLFSNVLPAHSEG
YYDEFVAAFNASKES
KAIMLKRIFTALRDR
QLKAIMLKRIFTALR
AIMLKRIFTALRDRR
LKAIMLKRIFTALRD
QLVLQRVSGVQANVS
YQLVLQRVSGVQANV
FYQLVLQRVSGVQAN
LVLQRVSGVQANVSW
TQLKAIMLKRIFTAL
MFYQLVLQRVSGVQA
LKYVSFVRYGLAGLV
KYVSFVRYGLAGLVV
DRENTFNPLATLALM
RENTFNPLATLALMG
ENTFNPLATLALMGP
NTFNPLATLALMGPY
ADRENTFNPLATLAL
NPSMRPSASSLLSYA
MNPSMRPSASSLLSY
HMNPSMRPSASSLLS
PSMRPSASSLLSYAF
CHMNPSMRPSASSLL
LSISKQFRLGFAAMR
SISKQFRLGFAAMRQ
ISKQFRLGFAAMRQG
SKQFRLGFAAMRQGR
SLFKMYAPSSSSSLD
SMRPSASSLLSYAFL
ESLFKMYAPSSSSSL
KQFRLGFAAMRQGRY
LFKMYAPSSSSSLDG
QFRLGFAAMRQGRYG
FKMYAPSSSSSLDGS
SESLFKMYAPSSSSS
RALISFGAHAALPMH
PATFVSMAVASTFAF
LPATFVSMAVASTFA
GLPATFVSMAVASTF
CRQDYLQGFAALRLS
QCRQDYLQGFAALRL
RQDYLQGFAALRLSG
ATFVSMAVASTFAFE
QRASMRWSLGARSIE
SLGEYISSSAWNLLV
EEATAYFASIGHQVP
EATAYFASIGHQVPP
ATAYFASIGHQVPPR
REEATAYFASIGHQV
TAYFASIGHQVPPRT
PMFTYTFGADAKLYQ
FPMFTYTFGADAKLY
LFPMFTYTFGADAKL
SGCAVSVSWSAYVQA
LVSGCAVSVSWSAYV
VSGCAVSVSWSAYVQ
GCAVSVSWSAYVQAF
CAVSVSWSAYVQAFL
AVSVSWSAYVQAFLK
AREFSGFLSGHARTL
PRFNAIKPTRANILQ
DPRFNAIKPTRANIL
TLGAGVISLAIAFQM
HRLFSSSCSAEVESL
RLFSSSCSAEVESLP
LHRLFSSSCSAEVES
LLHRLFSSSCSAEVE
LFSSSCSAEVESLPD
RISMWSLARALNASV
ISMWSLARALNASVP
TRISMWSLARALNAS
SMWSLARALNASVPP
ATRISMWSLARALNA
MWSLARALNASVPPL
GGALNGSVALRLSST
DGGALNGSVALRLSS
NDGGALNGSVALRLS
QVSVWSMARALNASI
VSVWSMARALNASIP
SVWSMARALNASIPP
TQVSVWSMARALNAS
VWSMARALNASIPPL
YFMRVIISPMKAMNA
ATQVSVWSMARALNA
FMRVIISPMKAMNAT
AYFMRVIISPMKAMN
TAYFMRVIISPMKAM
RVIISPMKAMNATAL
WSMARALNASIPPLT
NMWREALAFAASPFV
MWREALAFAASPFVD
VIISPMKAMNATALV
TRGVYVLAPSAMQFV
RGVYVLAPSAMQFVI
RTRGVYVLAPSAMQF
GVYVLAPSAMQFVIG
ARTRGVYVLAPSAMQ
GVFTKMHAATVMRAD
CGVFTKMHAATVMRA
KFVTAFNGSAAAPRL
FVTAFNGSAAAPRLV
GEMMVYGWAAGEVLS
QVSVWSMARALNASI
VSVWSMARALNASIP
SVWSMARALNASIPP
TQVSVWSMARALNAS
VWSMARALNASIPPL
ATQVSVWSMARALNA
WSMARALNASIPPLA
VFERFAAALPQAIIV
FERFAAALPQAIIVF
EVFERFAAALPQAII
KMFPGQVVLSGVLPL
MFPGQVVLSGVLPLV
NAYFLHVSPAAELLA
LESQWARTSSLPFVW
ESQWARTSSLPFVWG
SQWARTSSLPFVWGI
KLESQWARTSSLPFV
HTLRSFSMGTVSLIC
GGQRARVALARALYA
GQRARVALARALYAG
KHSLMPFNSAPSAVL
DDDSFFSSGSAVLEE
DDSFFSSGSAVLEED
DSFFSSGSAVLEEDT
PIELIRSASRRIQRS
HPIELIRSASRRIQR
RHPIELIRSASRRIQ
IELIRSASRRIQRSK
ELIRSASRRIQRSKL
RRHPIELIRSASRRI
YARLQGYFPEELPEY
TTYARLQGYFPEELP
TYARLQGYFPEELPE
FVRYGLAGLVVNEFD
CAEGANAADVVPLFL
KANHVIVGLDADLIF
ANHVIVGLDADLIFL
NHVIVGLDADLIFLA
HVIVGLDADLIFLAL
AQADVVVQEFPEELY
QADVVVQEFPEELYL
AAQADVVVQEFPEEL
EMMVFGWLAGEVLFE
MMVFGWLAGEVLFEA
MVFGWLAGEVLFEAL
GEMMVFGWLAGEVLF
LGEMMVFGWLAGEVL
VFGWLAGEVLFEALN
YRAVVSFVAQDDIVM
RAVVSFVAQDDIVMA
RYRAVVSFVAQDDIV
AVVSFVAQDDIVMAM
ALSNFFIAEADCLAD
SNFFIAEADCLADGP
LSNFFIAEADCLADG
GALSNFFIAEADCLA
NFFIAEADCLADGPH
FFIAEADCLADGPHF
PGALSNFFIAEADCL
DKAMAEAESVEAEVM
KAMAEAESVEAEVMK
VDKAMAEAESVEAEV
NFICTEFGLLLDDLF
FICTEFGLLLDDLFA
ICTEFGLLLDDLFAF
CTEFGLLLDDLFAFS
PLWEVLIDVESELHY
LYNIAFYAAQDIYYL
TEFGLLLDDLFAFSC
RLYNIAFYAAQDIYY
YNIAFYAAQDIYYLI
LWEVLIDVESELHYS
PSKGLTSAEAEELLL
AVKMFYFTEDLEESI
MAVKMFYFTEDLEES
VKMFYFTEDLEESIN
KMAVKMFYFTEDLEE
KMFYFTEDLEESINA
EDVQGTLRYMAPEVY
STYVTVVLADDELTI
PSTYVTVVLADDELT
EPSTYVTVVLADDEL
TYVTVVLADDELTIR
YVTVVLADDELTIRN
RSVTAVFGVVDDAML
SVTAVFGVVDDAMLS
TRSVTAVFGVVDDAM
VTAVFGVVDDAMLSI
DGELMVYGWIAGEVL
LIPFFDVALMYDELV
ELMVYGWIAGEVLSQ
TWREALEADGVEFFL
TAVFGVVDDAMLSIA
DTWREALEADGVEFF
IPFFDVALMYDELVS
GELMVYGWIAGEVLS
LMVYGWIAGEVLSQA
HAATVMRADEEFDSL
AATVMRADEEFDSLW
KMHAATVMRADEEFD
MHAATVMRADEEFDS
ATVMRADEEFDSLWE
GIFSQSVIVADDMWY
GNVVYVREVEDDFSM
GGNVVYVREVEDDFS
QGGNVVYVREVEDDF
NVVYVREVEDDFSMQ
YIAIKRFQGVMSEYL
ACIQIITAVVPPELP
CIQIITAVVPPELPM
IQIITAVVPPELPME
FIPFFDVALFYDDFI
GRMIYMMILGDDYLP
IPFFDVALFYDDFIR
MIYMMILGDDYLPRP
RMIYMMILGDDYLPR
FFDVALFYDDFIRAF
PFFDVALFYDDFIRA
APWNEYEIESEEEII
PWNEYEIESEEEIIN
WNEYEIESEEEIINL
DAPWNEYEIESEEEI
NEYEIESEEEIINLL
GDAPWNEYEIESEEE
EYEIESEEEIINLLK
HHVAGTLRWMAPELI
HVAGTLRWMAPELIR
VAGTLRWMAPELIRA
VEGLSQSFVDIVEEF
AGTLRWMAPELIRAS
VKSIAAFFELEIDIV
KSIAAFFELEIDIVA
TKGLTLEEIEEMFDP
ETKGLTLEEIEEMFD
VETKGLTLEEIEEMF
KGLTLEEIEEMFDPR
GLTLEEIEEMFDPRA
SLLALATYLSTEEEV
NAQLVASMDDLVPCY
SIITAVFGVVVEEML
IITAVFGVVVEEMLT
NSIITAVFGVVVEEM
ITAVFGVVVEEMLTV
TAVFGVVVEEMLTVK
DGELMVYGWIAGEVL
GELMVYGWIAGEVLM
FVQFSEVMLMYDEFV
SRITLTIIGAVEELA
RITLTIIGAVEELAS
ITLTIIGAVEELASV
TQVEVGIDADFDGLL
QVEVGIDADFDGLLE
VEVGIDADFDGLLEA
ETQVEVGIDADFDGL
VRDTDFSDFLEEELE
NVRDTDFSDFLEEEL
RDTDFSDFLEEELEQ
NSSSIIDLAFDAELL
SSSIIDLAFDAELLN
RSVTAVFGVVDDAML
SVTAVFGVVDDAMLS
TRSVTAVFGVVDDAM
GGLWMVYGWIAGEVL
VTAVFGVVDDAMLSI
LWMVYGWIAGEVLSQ
GLWMVYGWIAGEVLS
LIPFFDVALMYDELV
WMVYGWIAGEVLSQA
TAVFGVVDDAMLSIA
IPFFDVALMYDELVS
GNGTFELLVDDIEHE
GPGNGTFELLVDDIE
NGTFELLVDDIEHEG
PGNGTFELLVDDIEH
GTFELLVDDIEHEGV
VCLSDFAHQVEEDLE
RSVTAVFGVVDDAML
SVTAVFGVVDDAMLS
TRSVTAVFGVVDDAM
VTAVFGVVDDAMLSI
DGRLMVYGWIAGEVL
LIPFFDVALMYDELV
TAVFGVVDDAMLSIA
IPFFDVALMYDELVS
RLMVYGWIAGEVLSQ
LMVYGWIAGEVLSQA
GRLMVYGWIAGEVLS
MRWFLGAQALDEAYD
TMRWFLGAQALDEAY
EMMVYGWLAGEVLFE
RWFLGAQALDEAYDV
ATMRWFLGAQALDEA
MMVYGWLAGEVLFEA
MVYGWLAGEVLFEAL
GEMMVYGWLAGEVLF
WFLGAQALDEAYDVD
LGEMMVYGWLAGEVL
FNDLAMYYDEFVAAF
FVGFNDLAMYYDEFV
RATMRWFLGAQALDE
VGFNDLAMYYDEFVA
AQTVGGGAGFPMRST
QTVGGGAGFPMRSTP
TVGGGAGFPMRSTPS
AFVRIMGASISVTWN
FVRIMGASISVTWNA
TAFVRIMGASISVTW
LISFGAHAALPMHCR
LMAATAAAAFATASE
ELMAATAAAAFATAS
MAATAAAAFATASER
WELMAATAAAAFATA
AATAAAAFATASERN
GWELMAATAAAAFAT
ATAAAAFATASERND
SGWELMAATAAAAFA
VIQSSPRAATASPST
LSGWELMAATAAAAF
IQSSPRAATASPSTC
TAAAAFATASERNDR
DVIQSSPRAATASPS
QSSPRAATASPSTCV
LNNTAGAARLVFATS
NNTAGAARLVFATSL
ALNNTAGAARLVFAT
NTAGAARLVFATSLP
INAIIPHGGALSTTF
NAIIPHGGALSTTFN
AIIPHGGALSTTFNL
LGSATLGAGVISLAI
GSATLGAGVISLAIA
LVKLGSGSAVPADCT
DLVKLGSGSAVPADC
VKLGSGSAVPADCTI
GDLVKLGSGSAVPAD
TTGPSAGAAVPQVTR
TGPSAGAAVPQVTRG
GPSAGAAVPQVTRGH
PSAGAAVPQVTRGHN
SAGAAVPQVTRGHNT
STTGPSAGAAVPQVT
ATPVAQAAPSTAQIS
TPVAQAAPSTAQISE
PVAQAAPSTAQISEL
AGAAVPQVTRGHNTK
VATPVAQAAPSTAQI
VAQAAPSTAQISELR
IVATPVAQAAPSTAQ
LTGCAVNYGATQVSV
YPLQVHGAPANINVK
PLQVHGAPANINVKV
TESIANGGQVLLTRA
ESIANGGQVLLTRAT
RTESIANGGQVLLTR
SIANGGQVLLTRATY
FERFAAALPQAIIVF
VFERFAAALPQAIIV
EVFERFAAALPQAII
LNNTAGAARLVFATS
NNTAGAARLVFATSL
ALNNTAGAARLVFAT
ERFAAALPQAIIVFG
NTAGAARLVFATSLP
REVFERFAAALPQAI
RFAAALPQAIIVFGA
FAAALPQAIIVFGAP
GKYVVAKGSPEAIAQ
KYVVAKGSPEAIAQL
DGKYVVAKGSPEAIA
YVVAKGSPEAIAQLC
VVAKGSPEAIAQLCE
LARALNAAVPPLTKP
PLARALNAAVPPLTK
ARALNAAVPPLTKPE
DGDAAYGGQVMFGWI
GDAAYGGQVMFGWIV
FDGDAAYGGQVMFGW
RALNAAVPPLTKPET
SVNGAIHRGALFVSG
VNGAIHRGALFVSGN
DAAYGGQVMFGWIVG
VTTGEGAGSSPASTI
ITEFVSGGSLAALVE
TEFVSGGSLAALVET
IITEFVSGGSLAALV
RSNWPSGGQVVLSNV
SNWPSGGQVVLSNVS
PRSNWPSGGQVVLSN
NWPSGGQVVLSNVSM
YPRAGAPGSAVALAN
SSSNPFAAGTASNIY
SSNPFAAGTASNIYP
SNPFAAGTASNIYPR
IYPRAGAPGSAVALA
PRAGAPGSAVALAND
NPFAAGTASNIYPRA
NIYPRAGAPGSAVAL
PGSGSVFGASPSTGV
TPGSGSVFGASPSTG
GSGSVFGASPSTGVG
VESAVAAAVEAAAAS
ESAVAAAVEAAAASG
SAVAAAVEAAAASGH
SITPGSGSVFGASPS
EVESAVAAAVEAAAA
ITPGSGSVFGASPST
SSITPGSGSVFGASP
AVAAAVEAAAASGHS
SGSVFGASPSTGVGR
SGHSVLGGSLPPGSQ
GHSVLGGSLPPGSQH
VAAAVEAAAASGHSV
VSSITPGSGSVFGAS
PEVESAVAAAVEAAA
ASGHSVLGGSLPPGS
HSVLGGSLPPGSQHA
GSVFGASPSTGVGRF
LRPMGGGPPLAGEEA
RLRPMGGGPPLAGEE
PRLRPMGGGPPLAGE
TLISGAASARTVASP
LISGAASARTVASPS
GTLISGAASARTVAS
SGTLISGAASARTVA
RSGTLISGAASARTV
ISGAASARTVASPSQ
SNFVPGAGILPSHLI
LSNFVPGAGILPSHL
NFVPGAGILPSHLIA
FVPGAGILPSHLIAD
CAREFHGASVWEVSL
AREFHGASVWEVSLL
VKYFVGSGSTVVHAV
KYFVGSGSTVVHAVV
VGVRVAAGAEVTVNI
SVGVRVAAGAEVTVN
GVRVAAGAEVTVNIL
VRVAAGAEVTVNILY
LSVGVRVAAGAEVTV
LDAFGSIPPATACLF
MLDAFGSIPPATACL
GMLDAFGSIPPATAC
DAFGSIPPATACLFI
KGMLDAFGSIPPATA
AFGSIPPATACLFIR
VCSFLRGAPVVLATY
LKGMLDAFGSIPPAT
CSFLRGAPVVLATYS
FLQLLTGGLPYADHF
SVCSFLRGAPVVLAT
MFLQLLTGGLPYADH
LQLLTGGLPYADHFL
IIIPAAAPATPTNST
IIPAAAPATPTNSTK
KIIIPAAAPATPTNS
AKIIIPAAAPATPTN
IPAAAPATPTNSTKN
GAKIIIPAAAPATPT
PAAAPATPTNSTKNE
LQGAAAGALLPGSTE
VLQGAAAGALLPGST
QGAAAGALLPGSTED
GAAAGALLPGSTEDE
PVLQGAAAGALLPGS
AAAGALLPGSTEDEA
SRVLAAKASLSARID
MSRVLAAKASLSARI
HYHFGFSSGVAATIA
YHFGFSSGVAATIAL
HFGFSSGVAATIALN
FGFSSGVAATIALNR
KHYHFGFSSGVAATI
LANVGSVSAASAEAQ
HFALAAMGSAAAVGQ
EHFALAAMGSAAAVG
ANVGSVSAASAEAQG
FALAAMGSAAAVGQY
HTDPQGASVPLTRKA
RHTDPQGASVPLTRK
TRHTDPQGASVPLTR
TDPQGASVPLTRKAT
DPQGASVPLTRKATA
PQGASVPLTRKATAK
LTAWGIAGGIASLAG
TAWGIAGGIASLAGV
AWGIAGGIASLAGVE
VLTAWGIAGGIASLA
ALEAAGAPLKFGQVI
EALEAAGAPLKFGQV
REALEAAGAPLKFGQ
GKVAFASGQVIITGT
KVAFASGQVIITGTN
SGKVAFASGQVIITG
AFDLSGAAASVSRSK
RSWFMYGGLAAVASA
SWFMYGGLAAVASAH
FDLSGAAASVSRSKD
QRSWFMYGGLAAVAS
DLSGAAASVSRSKDA
RAFDLSGAAASVSRS
WFMYGGLAAVASAHH
LSGAAASVSRSKDAC
DRAFDLSGAAASVSR
NQRSWFMYGGLAAVA
FERFAAALPQAIIVF
VFERFAAALPQAIIV
EVFERFAAALPQAII
LNNTAGAARLVFATS
NNTAGAARLVFATSL
AVEAAGASFAPGQLL
RAVEAAGASFAPGQL
ALNNTAGAARLVFAT
WLRAVEAAGASFAPG
LRAVEAAGASFAPGQ
ERFAAALPQAIIVFG
NTAGAARLVFATSLP
VEAAGASFAPGQLLF
KEVFERFAAALPQAI
RFAAALPQAIIVFGA
FAAALPQAIIVFGAP
EAAGASFAPGQLLFT
YSGGIHAASVLSSPV
NYSGGIHAASVLSSP
VNYSGGIHAASVLSS
SGGIHAASVLSSPVF
GGIHAASVLSSPVFK
GVNYSGGIHAASVLS
LGVNYSGGIHAASVL
TLGVNYSGGIHAASV
GIHAASVLSSPVFKR
IHAASVLSSPVFKRC
ALGWGVGSAVSATTV
LGWGVGSAVSATTVD
GALGWGVGSAVSATT
GWGVGSAVSATTVDL
FGALGWGVGSAVSAT
TNNDGAAAGPTSSAG
NNDGAAAGPTSSAGG
NDGAAAGPTSSAGGG
ATNNDGAAAGPTSSA
ILFVAGGIGITPCAS
LFVAGGIGITPCASV
NILFVAGGIGITPCA
QNILFVAGGIGITPC
FVAGGIGITPCASVY
ATSGFVMAGTIRVSD
VERYGGIIASVAPNK
IVERYGGIIASVAPN
ALEAAGAPLKFGQVI
EALEAAGAPLKFGQV
REALEAAGAPLKFGQ
LSVGIAFVGGSPLVL
STKYHAALIEVATEH
HNDSDTAIALLPEEE
NDSDTAIALLPEEEK
DSDTAIALLPEEEKL
SDTAIALLPEEEKLE
DTAIALLPEEEKLEC
CHNDSDTAIALLPEE
PAAQADVVVQEFPEE
HIDAYLALATADYDP
IHIDAYLALATADYD
DKAMAEAESVEAEVM
VDKAMAEAESVEAEV
CAATLFDIGVAMQSD
TDEGEGYGAMSAAEE
DEGEGYGAMSAAEEK
EGEGYGAMSAAEEKS
PLWEVLIDVESELHY
LWEVLIDVESELHYS
LPPSKGLTSAEAEEL
PPSKGLTSAEAEELL
VLIPFFDVALMYDEL
LIPFFDVALMYDELV
IPFFDVALMYDELVS
RVLIPFFDVALMYDE
RRFTLRVAIPFMEEN
ERRFTLRVAIPFMEE
PDRPTALHAAVEMEE
DRPTALHAAVEMEEG
RPTALHAAVEMEEGA
PTALHAAVEMEEGAS
FVPFFDVVLLHEEFF
VFVPFFDVVLLHEEF
FFDTIVSPFSGAAEE
WREALAFAASPFVDG
MWREALAFAASPFVD
TALHAAVEMEEGASL
GEKEYEVALRVMEEM
YGEKEYEVALRVMEE
EKEYEVALRVMEEMG
KEYEVALRVMEEMGY
EYEVALRVMEEMGYK
QGPLNGLAVFMEDDD
GPLNGLAVFMEDDDT
PLNGLAVFMEDDDTA
LQGPLNGLAVFMEDD
EKDTAKFLMMMVAEE
KDTAKFLMMMVAEER
LNGLAVFMEDDDTAS
DTAKFLMMMVAEERI
DRFFLHAFNTTIAEA
TAKFLMMMVAEERIA
RFFLHAFNTTIAEAA
ELQGPLNGLAVFMED
FFLHAFNTTIAEAAN
FLHAFNTTIAEAAND
AKFLMMMVAEERIAR
PSDDEWDLCVNAESI
SDDEWDLCVNAESIP
DSDTLSVLPSLEEED
SDSDTLSVLPSLEEE
SDTLSVLPSLEEEDL
DTLSVLPSLEEEDLV
LSDSDTLSVLPSLEE
SPNAYFLHVSPAAEL
PNAYFLHVSPAAELL
NAYFLHVSPAAELLA
QQFTEVVLRVAREEF
SQQFTEVVLRVAREE
QFTEVVLRVAREEFG
ASSFNDLWALPLQLS
SSFNDLWALPLQLSL
SFNDLWALPLQLSLA
AASSFNDLWALPLQL
VERVRQYFSLASEEP
SVERVRQYFSLASEE
ERVRQYFSLASEEPR
DAPWNEYEIESEEEI
GDAPWNEYEIESEEE
APWNEYEIESEEEII
PWNEYEIESEEEIIN
WNEYEIESEEEIINL
VEGLSQSFVDIVEEF
DDSFFSSGSAVLEED
DSFFSSGSAVLEEDT
SFFSSGSAVLEEDTR
RDVKSIAAFFELEID
VSLLALATYLSTEEE
SLLALATYLSTEEEV
LDDITEVPTVVEFDP
NLDDITEVPTVVEFD
DDITEVPTVVEFDPI
GRIGTDGAVPEEEPE
YGRIGTDGAVPEEEP
RIGTDGAVPEEEPEG
SIITAVFGVVVEEML
NSIITAVFGVVVEEM
IITAVFGVVVEEMLT
ITAVFGVVVEEMLTV
KNSIITAVFGVVVEE
VDLFFEEASITVDDM
SETAEASSELESELD
TSETAEASSELESEL
LTSETAEASSELESE
ETAEASSELESELDT
HDQPIEELFESAVEA
DQPIEELFESAVEAS
QPIEELFESAVEASK
PIEELFESAVEASKG
SADTDGEAAVEVAEG
ADTDGEAAVEVAEGR
CSADTDGEAAVEVAE
CKISDFGASAFLSEV
DTDGEAAVEVAEGRH
KISDFGASAFLSEVV
ETAYFTDFGLAVEQH
TAYFTDFGLAVEQHR
ISDFGASAFLSEVVR
ICSADTDGEAAVEVA
NNPHDDEVLLLFEEW
GIDADFDGLLEAAEA
DADFDGLLEAAEAAE
IDADFDGLLEAAEAA
ADFDGLLEAAEAAEV
DFDGLLEAAEAAEVT
FDGLLEAAEAAEVTH
VGIDADFDGLLEAAE
ASDYAALSVHLEADD
IASDYAALSVHLEAD
SDYAALSVHLEADDK
SIASDYAALSVHLEA
DYAALSVHLEADDKD
DAAMVSMGTEIAEED
AAMVSMGTEIAEEDI
AMVSMGTEIAEEDIE
MVSMGTEIAEEDIEN
VRDTDFSDFLEEELE
RDTDFSDFLEEELEQ
NVRDTDFSDFLEEEL
DTDFSDFLEEELEQK
KDAAMVSMGTEIAEE
FNVRDTDFSDFLEEE
VSMGTEIAEEDIENI
DEEEFTLTSSVSEEL
EEEFTLTSSVSEELQ
RDEEEFTLTSSVSEE
EEFTLTSSVSEELQG
EFTLTSSVSEELQGD
YTPTDFYMTLMQDSV
TYTPTDFYMTLMQDS
LAGLPEGLAATAEDW
AGLPEGLAATAEDWL
GLPEGLAATAEDWLV
AKTVLEYLTRASEEY
LPEGLAATAEDWLVS
KLAGLPEGLAATAED
LEELYRWRVAVSAEE
VLIPFFDVALMYDEL
LIPFFDVALMYDELV
IPFFDVALMYDELVS
RVLIPFFDVALMYDE
PSALQPAISIIAEEL
APSALQPAISIIAEE
SALQPAISIIAEELR
ALQPAISIIAEELRR
LQPAISIIAEELRRS
NTDTFKFLLAVPSDE
TDTFKFLLAVPSDER
FLHAFNTTIAEAADD
FFLHAFNTTIAEAAD
LHAFNTTIAEAADDL
DRFFLHAFNTTIAEA
RFFLHAFNTTIAEAA
IRSLFMQLDANVEAL
VCLSDFAHQVEEDLE
EGVVEWDAAPDAEDD
GVVEWDAAPDAEDDM
VVEWDAAPDAEDDML
VLIPFFDVALMYDEL
LIPFFDVALMYDELV
IPFFDVALMYDELVS
RVLIPFFDVALMYDE
MRWFLGAQALDEAYD
TMRWFLGAQALDEAY
ATMRWFLGAQALDEA
RATMRWFLGAQALDE
YGGTFETLPEAQEEV
VYGGTFETLPEAQEE
GGTFETLPEAQEEVR
LNSYSLAATTLEEVF
NSYSLAATTLEEVFL
NLNSYSLAATTLEEV
SYSLAATTLEEVFLR
VNLNSYSLAATTLEE
QANVSWSVGVLEDEA
VQANVSWSVGVLEDE
ANVSWSVGVLEDEAT
YSLAATTLEEVFLRV
NVSWSVGVLEDEATY
HNDSDTAIALLPEEE
NDSDTAIALLPEEEK
CHNDSDTAIALLPEE
DSDTAIALLPEEEKL
SDTAIALLPEEEKLE
CCHNDSDTAIALLPE
DTAIALLPEEEKLEC
PAAQADVVVQEFPEE
TDEGEGYGAMSAAEE
DEGEGYGAMSAAEEK
EGEGYGAMSAAEEKS
PLWEVLIDVESELHY
QNLLSFEGALVFADG
NLLSFEGALVFADGL
LLSFEGALVFADGLI
LSFEGALVFADGLIV
QVEELARGMLAEWEW
HCERKENSVNLFMEL
VEELARGMLAEWEWT
CERKENSVNLFMELC
KQVEELARGMLAEWE
TEDLEESINALLNEI
EELARGMLAEWEWTS
ERKENSVNLFMELCC
FTEDLEESINALLNE
EEWFVHYVFAFASEF
RVNDDDFNTAWEQFA
GRVNDDDFNTAWEQF
VLIPFFDVALMYDEL
RVLIPFFDVALMYDE
VNDDDFNTAWEQFAE
HWADANTSSEIVREF
NDDDFNTAWEQFAET
LIPFFDVALMYDELV
IPFFDVALMYDELVS
DDDFNTAWEQFAETR
ENMWREALAFAASPF
WREALAFAASPFVDG
MWREALAFAASPFVD
VFGLTEADITTVAEH
FGLTEADITTVAEHL
VMRADEEFDSLWEEF
GLTEADITTVAEHLD
LVFGLTEADITTVAE
LTEADITTVAEHLDN
MRADEEFDSLWEEFV
TEADITTVAEHLDNH
AYVLAPSGAQVFLEL
YVLAPSGAQVFLELM
LTRATYFSLSTAERE
TRATYFSLSTAEREQ
RATYFSLSTAEREQL
ATYFSLSTAEREQLD
QGPLNGLAVFMEDDD
LQGPLNGLAVFMEDD
GPLNGLAVFMEDDDT
ELQGPLNGLAVFMED
PLNGLAVFMEDDDTA
LNGLAVFMEDDDTAS
DSDTLSVLPSLEEED
GEADDAEFTATWELF
SDSDTLSVLPSLEEE
EADDAEFTATWELFA
SDTLSVLPSLEEEDL
LPSLEEEDLVAFAPF
DGEADDAEFTATWEL
VERVRQYFSLASEEP
ERVRQYFSLASEEPR
LLDEPTAQSSAEAEA
LDEPTAQSSAEAEAA
DEPTAQSSAEAEAAL
ASSAFRDVEVTEVED
SSAFRDVEVTEVEDG
SAFRDVEVTEVEDGT
DAPWNEYEIESEEEI
GDAPWNEYEIESEEE
APWNEYEIESEEEII
PWNEYEIESEEEIIN
WNEYEIESEEEIINL
VEGLSQSFVDIVEEF
SGDAPWNEYEIESEE
EGLSQSFVDIVEEFK
DDSFFSSGSAVLEED
DSFFSSGSAVLEEDT
CMRDVKSIAAFFELE
ECMRDVKSIAAFFEL
RDVKSIAAFFELEID
MRDVKSIAAFFELEI
RTHQDVRIFVQFSEV
LRTHQDVRIFVQFSE
SETAEASSELESELD
TSETAEASSELESEL
LTSETAEASSELESE
ETAEASSELESELDT
NRHLYFTTAEPDAEL
RHLYFTTAEPDAELL
WNRHLYFTTAEPDAE
HLYFTTAEPDAELLT
RGWNRHLYFTTAEPD
VVIRTHDADMILEVL
NNPHDDEVLLLFEEW
CSADTDGEAAVEVAE
SADTDGEAAVEVAEG
NPHDDEVLLLFEEWC
ICSADTDGEAAVEVA
QNNPHDDEVLLLFEE
PHDDEVLLLFEEWCS
ADTDGEAAVEVAEGR
DTDGEAAVEVAEGRH
HDDEVLLLFEEWCSS
KICSADTDGEAAVEV
DDEVLLLFEEWCSSG
CKISDFGASAFLSEV
TCKISDFGASAFLSE
DAAMVSMGTEIAEED
NVRDTDFSDFLEEEL
VRDTDFSDFLEEELE
FNVRDTDFSDFLEEE
AAMVSMGTEIAEEDI
AMVSMGTEIAEEDIE
RDTDFSDFLEEELEQ
MVSMGTEIAEEDIEN
DEEEFTLTSSVSEEL
EEEFTLTSSVSEELQ
RDEEEFTLTSSVSEE
EEFTLTSSVSEELQG
DHLRLTRRLSVIMEE
HLRLTRRLSVIMEEQ
LRLTRRLSVIMEEQK
LAGLPEGLAATAEDW
AGLPEGLAATAEDWL
LPEGLAATAEDWLVS
KLAGLPEGLAATAED
GLPEGLAATAEDWLV
PEGLAATAEDWLVSQ
WRHDNDISPPLEEEE
MWRHDNDISPPLEEE
RHDNDISPPLEEEEN
HDNDISPPLEEEENE
DNDISPPLEEEENEW
AFADDRAFEAAWEAF
FADDRAFEAAWEAFA
EAFADDRAFEAAWEA
ADDRAFEAAWEAFAK
DDRAFEAAWEAFAKT
VLIPFFDVALMYDEL
RVLIPFFDVALMYDE
HWADANTSSEIVREF
LIPFFDVALMYDELV
IPFFDVALMYDELVS
DRAFEAAWEAFAKTR
PSALQPAISIIAEEL
APSALQPAISIIAEE
FPPTYAAYVYPFFER
PPTYAAYVYPFFERE
PTYAAYVYPFFERED
RFPPTYAAYVYPFFE
GVVEWDAAPDAEDDM
EGVVEWDAAPDAEDD
VVEWDAAPDAEDDML
VEWDAAPDAEDDMLY
EEERREADSAVTFQG
AFADDRAFEAAWEAF
FADDRAFEAAWEAFA
EAFADDRAFEAAWEA
ADDRAFEAAWEAFAK
DDRAFEAAWEAFAKT
VLIPFFDVALMYDEL
RVLIPFFDVALMYDE
HWADANTSSEIVREF
LIPFFDVALMYDELV
IPFFDVALMYDELVS
DRAFEAAWEAFAKTR
TMRWFLGAQALDEAY
MRWFLGAQALDEAYD
ATMRWFLGAQALDEA
RWFLGAQALDEAYDV
RATMRWFLGAQALDE
YYDEFVAAFNASKES
YGGTFETLPEAQEEV
VYGGTFETLPEAQEE
GGTFETLPEAQEEVR
GTFETLPEAQEEVRR
TFETLPEAQEEVRRQ
LSQWVTGFWSDVAFS
SQWVTGFWSDVAFSV
QWVTGFWSDVAFSVG
DLSQWVTGFWSDVAF
TYARLQGYFPEELPE
YARLQGYFPEELPEY
TTYARLQGYFPEELP
SHMQGFLAFPVDCVL
HMQGFLAFPVDCVLL
ASHMQGFLAFPVDCV
MQGFLAFPVDCVLLP
GVEIRQLYDVPLERY
EGVEIRQLYDVPLER
REGVEIRQLYDVPLE
VEIRQLYDVPLERYR
EIRQLYDVPLERYRP
ESLYCIRGFVIQSIL
LYHAFLGSFYDECGM
SLYCIRGFVIQSILS
YHAFLGSFYDECGMS
LYCIRGFVIQSILSD
HAFLGSFYDECGMSE
FESLYCIRGFVIQSI
YCIRGFVIQSILSDI
PLYHAFLGSFYDECG
AFLGSFYDECGMSEA
FNDILLFYQEFVAAF
SSELVETFDDLLLLS
PSSELVETFDDLLLL
SELVETFDDLLLLSE
ELVETFDDLLLLSEG
SPSSELVETFDDLLL
GALSNFFIAEADCLA
PGALSNFFIAEADCL
SLQLLQCFVDSLLHQ
LQLLQCFVDSLLHQV
FSLQLLQCFVDSLLH
QLLQCFVDSLLHQVV
EYRTYIRDYVVSEVN
GEYRTYIRDYVVSEV
YRTYIRDYVVSEVNL
MYDVAYYDPAYVPPA
YDVAYYDPAYVPPAL
GVRVFVSFFDVALLY
VRVFVSFFDVALLYS
RGVRVFVSFFDVALL
RVFVSFFDVALLYSE
VFVSFFDVALLYSEF
FFDVALFYDDFIRAF
PFFDVALFYDDFIRA
IPFFDVALFYDDFIR
FDVALFYDDFIRAFR
DVALFYDDFIRAFRG
FIPFFDVALFYDDFI
VALFYDDFIRAFRGL
AASSFNDLWALPLQL
ASSFNDLWALPLQLS
SSFNDLWALPLQLSL
DAASSFNDLWALPLQ
SFNDLWALPLQLSLA
NSSALADWRVELCDC
CNSSALADWRVELCD
SSALADWRVELCDCS
SALADWRVELCDCSI
PCNSSALADWRVELC
GLVSFLLDFNNLLDV
LGLVSFLLDFNNLLD
LVSFLLDFNNLLDVT
RREVTRLHWFDFTVW
REVTRLHWFDFTVWR
EVTRLHWFDFTVWRS
VTRLHWFDFTVWRSF
VKSIAAFFELEIDIV
KSIAAFFELEIDIVA
DVKSIAAFFELEIDI
SIAAFFELEIDIVAG
RDVKSIAAFFELEID
IAAFFELEIDIVAGE
NNYRRDFFADVYNHI
SNNYRRDFFADVYNH
VSNNYRRDFFADVYN
SLTGSWRLEFLIPHP
LSLTGSWRLEFLIPH
LTGSWRLEFLIPHPC
KTDQAILDFVDRVLI
TDQAILDFVDRVLIS
DQAILDFVDRVLISV
SQLLVDLFFEEASIT
QLLVDLFFEEASITV
TSQLLVDLFFEEASI
SAGWFLNSWYGALVV
TSAGWFLNSWYGALV
AGWFLNSWYGALVVA
TELRLLWRIEQLCKY
KTELRLLWRIEQLCK
SKTELRLLWRIEQLC
ELRLLWRIEQLCKYY
AVETAYFTDFGLAVE
LRLLWRIEQLCKYYM
VETAYFTDFGLAVEQ
PAVETAYFTDFGLAV
NTIEQYFRDHNMEYT
GNTIEQYFRDHNMEY
TIEQYFRDHNMEYTQ
FRLFLQFFRESCLRL
RLFLQFFRESCLRLL
LVLELLHGFRITLFP
EFRLFLQFFRESCLR
VLELLHGFRITLFPS
LELLHGFRITLFPSL
LFLQFFRESCLRLLL
REFRLFLQFFRESCL
SAGVLNHFDDLMLLV
PSAGVLNHFDDLMLL
AGVLNHFDDLMLLVR
QPSAGVLNHFDDLML
GVLNHFDDLMLLVRG
KLLIRLFIDFFMWVL
NKLLIRLFIDFFMWV
LNKLLIRLFIDFFMW
LLIRLFIDFFMWVLM
DEEYFENYFFDDRPN
GDEEYFENYFFDDRP
EEYFENYFFDDRPNG
HGDEEYFENYFFDDR
EYFENYFFDDRPNGT
YFENYFFDDRPNGTL
TWKYEDFYFDTPNFL
NHGDEEYFENYFFDD
WKYEDFYFDTPNFLL
RTWKYEDFYFDTPNF
LRTWKYEDFYFDTPN
SGRLLEFIDESVLPV
ASGRLLEFIDESVLP
GRLLEFIDESVLPVQ
RASGRLLEFIDESVL
RLLEFIDESVLPVQL
DRASGRLLEFIDESV
PNNLSLFFLEELYRW
LPNNLSLFFLEELYR
PLPNNLSLFFLEELY
AYVCLMYYDPYVDAL
YVCLMYYDPYVDALH
PAYVCLMYYDPYVDA
VCLMYYDPYVDALHI
FPAYVCLMYYDPYVD
CLMYYDPYVDALHIS
AFPAYVCLMYYDPYV
PGLTIWFLDWLLRIY
LPGLTIWFLDWLLRI
GLTIWFLDWLLRIYR
LTIWFLDWLLRIYRR
FLPGLTIWFLDWLLR
IFHVERYWDAPYSEV
TIFHVERYWDAPYSE
ETIFHVERYWDAPYS
FHVERYWDAPYSEVN
EETIFHVERYWDAPY
HVERYWDAPYSEVNP
FNDLAMYYDEFVAAF
VGFNDLAMYYDEFVA
GFNDLAMYYDEFVAA
NDLAMYYDEFVAAFN
FVGFNDLAMYYDEFV
DLAMYYDEFVAAFNA
VFVGFNDLAMYYDEF
RVFVGFNDLAMYYDE
RARVFVGFNDLAMYY
ARVFVGFNDLAMYYD
RRARVFVGFNDLAMY
LAMYYDEFVAAFNAS
QHFLIKMWREALVLA
HFLIKMWREALVLAN
QQHFLIKMWREALVL
TILLTTHFMDEADIL
GVMLRGTALYMAPEV
ESSTAFVRIMGASIS
DGVMLRGTALYMAPE
GESSTAFVRIMGASI
VMLRGTALYMAPEVA
PGESSTAFVRIMGAS
SSTAFVRIMGASISV
ADGVMLRGTALYMAP
STAFVRIMGASISVT
MLRGTALYMAPEVAA
LADGVMLRGTALYMA
STISEASVMARTLAD
FGSTISEASVMARTL
GSTISEASVMARTLA
GAFSRNARVLFGADH
CGAFSRNARVLFGAD
TAFVRIMGASISVTW
AFSRNARVLFGADHL
TISEASVMARTLADG
TPGESSTAFVRIMGA
DFGSTISEASVMART
RTLADGVMLRGTALY
LRGTALYMAPEVAAG
AALRLSGWELMAATA
ALRLSGWELMAATAA
LRLSGWELMAATAAA
WELMAATAAAAFATA
FAALRLSGWELMAAT
GWELMAATAAAAFAT
ELMAATAAAAFATAS
NSAGFSALHMAASAI
TNSAGFSALHMAASA
SAGFSALHMAASAIN
AGFSALHMAASAINY
GFSALHMAASAINYH
WAAYNNSVAICQYLV
LNNTAGAARLVFATS
NNTAGAARLVFATSL
GGDVNAHVLMFSACG
TGGDVNAHVLMFSAC
GDVNAHVLMFSACGD
DVNAHVLMFSACGDD
RTGGDVNAHVLMFSA
LRGCQADAVMMAGTM
QDYEAVASVLHGAGL
SCRVHMMKIQHAHDV
DSCRVHMMKIQHAHD
CRVHMMKIQHAHDVL
CDSCRVHMMKIQHAH
RVHMMKIQHAHDVLL
ETSVMSAVAVRSSYT
EETSVMSAVAVRSSY
AIETMSGVNMLCSDK
IETMSGVNMLCSDKT
TAIETMSGVNMLCSD
ETMSGVNMLCSDKTG
IVLHSYASLAFANAD
INALLNEIKIMCSLN
SINALLNEIKIMCSL
NALLNEIKIMCSLNH
ALLNEIKIMCSLNHP
VAANNSAPMRVSLSE
AANNSAPMRVSLSEN
TVAANNSAPMRVSLS
YVTNTSASAPMSAIV
VTNTSASAPMSAIVR
GYVTNTSASAPMSAI
NINNSAVGILFQGRA
GGALNGSVALRLSST
GALNGSVALRLSSTT
DGGALNGSVALRLSS
PMKAMNATALVDSIF
MKAMNATALVDSIFA
FTKMHAATVMRADEE
VFTKMHAATVMRADE
TKMHAATVMRADEEF
KMHAATVMRADEEFD
GVFTKMHAATVMRAD
MHAATVMRADEEFDS
CGVFTKMHAATVMRA
HLDNHRGVRVFVSFF
LDNHRGVRVFVSFFD
EHLDNHRGVRVFVSF
DNHRGVRVFVSFFDV
NSGKEANAIVCAAEA
SGKEANAIVCAAEAH
TIAVKATASWLVGAL
GKEANAIVCAAEAHG
NNSGKEANAIVCAAE
IAVKATASWLVGALR
KEANAIVCAAEAHGI

## Sheet: BepiPred-2.0 predicted B-Cell e
B-Cell epitopes predicted from BepiPred-2.0
TRVESTRQLLG
LSDVRWRPITTDKEEKTFLPHCASPGAGEK
ELYNSSVFSNHTQLVISKHIGTRYALSFDPFDANSSSRWCETGK
VEERNRNYFDDSYLDPLRRPGRIS
PRIVTEDPPGASEIWYKSQVPWRRHHIP
VTDVENTPLRYL
NREQVNKADVTSPFGSCEVISGEDEGLKGKNALPANEGEGEQSSMKCF
REGLPDLSQ
DVAFSVGGV
ARLQGYFPEE
HETHGRGGTEAQTVGGGAGFPMRSTPSG
CADRENTFNP
ARPTFHSVPSLAADGPSPREVEGGVQQERESSWEDVNGQSVERRWCSACGIHRPLRAAHC
FQDMEDRGDVLVWGTENTTSL
TCSENNTFSP
ASNLEIPDNADIFLGRS
LRPGESSSEVSLSISKQFRL
ASVMARTLADG
PWQWSSTAPAGSDATRLRSLFNRDLLFV
PAIVTKNCPSSV
DSDTAIALLPEEE
AKMNQQRARRYMGRAAPAQTGE
AQANDDLDEVRQTL
DDYESTHENRYVESNQV
GHRGEVIVDDPTAFEFDSNCIS
NTPGEGEHK
DTTRNPYKRRAVARQQQRERRSRRKRNFIDD
IDEEESDGVI
ESSENSSSDTDNESPIESREAHVTTV
FLPHAPSAFSGES
GFLTKGPHEINLPQLQR
TTDSDWSWY
NIKRMPLPVVKSTP
VRSPQQAELESTFPLQWNVDYHDSNV
PQLTEEERWRTQKL
KTSFVPKGDLRKLSDALDTILRRVPSREGVEIRQLYDVPLERYRPRT
EVPRLSYGADG
IKRQRRHRHSGQLKGNGEGVIEGKKSNS
TIKTDGHDSKQTECKD
YSIARYPPAAQADVVVQE
KSLNGDVSPKLSP
TADYDPSDD
LASVTNIATSTYAGNGEENQ
SHPSRHDKSSVQ
QSSPRAATASPSTCVWQCRQDYLQ
SERNDRYEQCGRDVLHGLFQMADT
AQVDEAHLRRHL
QSVQRKIDRPVRGVAPPSLDGP
VHISQYPARML
VQKRSSGIHAPLNVREFSGGE
DNYLDTNSDWKGFAKPEHYLKDD
APQLTNRTS
DSLSLKPMKKGSVTWSVSECSSANV
LKNLTQSLEQVRD
VSLDSSKTLGDDDPISSY
WAEKNTKSD
AECVSGTSVSANEC
NSSLPRTQVGMTPSMDYVIPQEGQLTQ
FDIYLPGSDAFYF
QGKMHKTSVHMRISP
GQNIKGHESVVGGG
ADINATNSAG
ADPTKKNHQG
RPIDIHERDEMG
MDINVVGKDG
DVDVVDTDG
PLAQRGATGMAAGDGL
FLPFLSTRNSVV
LNTSLNTTDKDLHDG
PETGRAPINLEGELCME
DSDGRKIKK
LGLGPRESEVL
LHLVECQDTVLGIPGLVKGVSGGER
LPKEELEVLWRAWELYLTTPAASTNPCLLKVSGPITERDPYLEDHLKKKGS
EKICDPPDLHCRYPDGQSVIEFFNFDSWS
PTRSLPNEVNEPLPTLQSEESGEATYVHPD
TFGADAKLY
KRFSFVLPQPLRKSPIDV
REFSGFLSGH
KFTTEGACGGA
KFENPKCSEGSDPSDSCK
ATTASERADAAQGDSRDSHGEVSGWETSAGRRDSDDTQIK
SSKQVLLPLQGNISPSAESPRPSSLMTTEGRTRNYKDLIN
HDMTRPPSHHHHHDDHTHGVVDDGIDGDTHGGCESGHG
IGGASVAFDSNTPQLIRKGGAVTTIREDGEGVGKYLP
CSGMSEKINKKRMNATDVHSHSLFKGAHS
RNSPLFQHLS
WKGEGNTCP
YPEGSGKVEKHCLNPVD
GATENTTTYNNV
WDLKDIQLLNGQKRKPLLKYHNGNATSANSKPR
ENAAWPGPY
HGGGELTAF
VWHGSTVAARDVKRSTSHQFCKSG
LGLQRRPPKGGVDKAMAEAESVEAEVMKKPSKQQRS
YKGTPAELRG
DTDDPRFNAIKPTRA
QVRAEEDKEEE
LLDLPFSLICSSNDCSAVGEMKRIRTGGDVN
DEAAADLPNAGDFVEGASGS
CLSLTEKFTLTELFSVAEPCPNILTGEPRWKTTPL
HDHGHHHHHHHHDDHTHGADDHEGHGHSHGGCESGHG
HDDHTHGVVDDGIDGDTHGGCESGHG
ATEPIINEDEHPTSIPSLSQGNVLELPPDSDKSTAAADGEHRGC
NDHPPGESFQHAGSMGEVSVGVPRRSTRNSRMDTDRSVRNWGA
RMLRLGDSYLTEKPPRVGRDVAL
APHSNADSEGSETGGNKKTEEAE
PPLIPSEHYFQETIKDKTGA
PKVKHNQSQICGEVPC
SNASEPFFPEESYN
DGRIDKHPLLRENLGRL
VYNASDRTH
PGQKPEEGYAFSWGEFQMKCMNENHTVYTVEDNKCPYHD
KSTKPHDPA
YLNRRYRELFHCPGNVGKPPNKQCKV
RVCPAWSCEEGYTLNS
CMESRDLSISTDTL
KAVGSYGCEWKDTEVCSWKKECDSDSDGVNP
LQMHPTRST
HHNEHPNLKGIGDTSQQRGGTVRR
NLEGSRGKTQAVELREQDYEA
VESELHYSILGIPQGSDARAIKGAYREAVRRWHPDRNPNCDS
LAKGSERYELVDRYGEELAQLRSLVFFRL
GDAHINGSKEFSWFLQVMCRT
SCAKSSAEEWEIIGMV
AQQRRAYINFDLVPTVNS
FANRMLTTLRPPLEHILGVRLTDATHSE
RLWEENKRKNPSDTWRRRCTD
GDEREDDCSAYTGNGPV
KGLCDEHMPSQEDEELSEIGAPSSGVNPAATSLPQRK
RWVRRSPTRSDDNCDE
HEEQNDVPLPEPHMLLLCG
ADVNARDKDG
NDIATVCTLG
ADINARNASG
AVITQRDDAG
VDSLLHQVVS
MDVNAREGE
ADVNQTDVIG
CKETSLSGR
LTGESLPVTMG
VEADIGSIR
TGTLTLNKMEI
QCFTFEKGHDL
ECDNYEQLEFVPFDP
HNQDEINDSVVDIIDK
LDPNILTAEKLPKVDVNDMPSDLGEKYGDM
AGSSDDCDGDNNANEPVAAVRRCTNRFSTNMPLLEERHDLSLRQK
PTRHPRFYSSEERRKMERYESVDTFEPATTVYKDHLAGRSQ
HGFSWHDLTTYTACSD
NIVPLGVDPHVVQQAQPWSIL
AKMLPHPILASDDDRQY
YTDGKCEEAKQ
ASAYRTNDEKRSIDWEIYERIKR
PQSLNWRVP
ASSEGDLSTTGPSAGAAVPQVTRGHNTKNG
TGDIERDLAPLQVFSGEV
DNLGEYRTYI
SEILEGKAVTPRGLSVI
RLSPLDHKTSVDSLFPG
VAQAAPSTAQISE
EDLEESINA
LFMETPHMLA
TDVDYYVDGLTSNP
SSSCSAEVESLPDIFSREKQYVSSLTITT
KRHKQDAIYNKKERKVLNREAMTWETRTNHSI
FFSRSPAAETVAANNSAPMRVSLS
CLNKRNPKVKWAQI
ERRCLAPVEAEEVQGSCGEHVLH
LCNTVEVVYDDVSQEMTQSGLSTGCGAVGTMRYQAASP
NVRLVARDATTAAVEVNGIKEEWFVH
LDENSSTGGPQWGKGERMSSKA
RNELDEFLEKVREAELSMNNRKEEIYKLRLE
LADKLDAFESWEGYMESLLQ
SSDPAVGEKACAMGVMQKRNGSVTTETNESADVNPLST
TPSLLKLLTE
NDVAMIQEAQVGVGITGREGKQ
KVPRRVLEQTPALYKVTRSGVDL
WRPDPRDVMRSAELRRQANDPLAVEKRASVS
AYVPPALSE
TSYKIKPVEVLQVALER
VDGLMRGRVNDDDFNT
REALEADGVEFFL
ARDTNYRAI
RSYLSANPGVTVFNGTDNFDHDDV
GDCKGGAGERGAAC
TGNGRFGQS
VAVLDDNATLVGRLP
WADANTSSE
FEEEEEKECFTANDPVPEQGE
NASVPPLTSPVT
YADPNAIKLSSAQ
APDMWKYGTWNSNCATIELEDRHT
RPYSVDFGDPLL
PDDWEVFHPDE
HRPETVPIHPRDTRWKESVWPDD
LVRLKRRGGVHN
SIPNDSSSPPVEGPSDPSINYT
MCSVHSRPQDIEFWKGLRESICNRGAAEIVNM
RGAGRNLFERPAHAFERAETYLLDAVQQRMHEPLY
WKGQSHARAQ
GSSNYRSNARESAAYPRETNPDACTTSQGDV
QQSVAATPDHNGTPTIDVKQYGYKPIAVFEALDV
MRRRAWDEMKNDRDNASLNSSCC
NYICKPTYMEQRCHPMKN
SCKIRASGDPEASYVAEPGREP
PFTPSASPI
VFFGVEEYDV
SSSLTGVASTRHFDSAWNTF
WREALAFAASPFV
RDTQYHAIRR
RSYLKSNPGVTVFNASSNFDHDDI
GECAGWAAGQGAMCWCNQ
SLLEVREHNQDS
SPFSGAAEELQREWS
WADEITASEV
YGPFADDGCFLKGVPRLT
NASIPPLTNPMTPSMRYLDPDAGKLSRG
GQSAGFGGFAGVITGRHITTYSTGGTMRRR
VHFGDREYQETLKLMTRMGRRLCG
KMHAATVMRADEEFDSLWE
ASETKYHAVRRFQED
RSYLRYHPGVTAFNASDDFDHDDAD
ECHGMAGERGASC
NADAIRSITN
IVVPDNDTTLNEDLS
WADNNTTSETVKR
HDEMKDDESKW
YGPFEDSCVPTTGFAAE
NPSVPPVTKAATP
RYANRNRGSLSGKQ
SISLSVPPHALST
KSHKTPEEFIK
HHYGEKEYEV
LNVNDKPAPDKEFNAVFE
KNEQYVAIKR
QEVMREYLKTHTSETGITDPNYFLKHDT
GDCEGEAAKQGAVC
GALRHDTGSLEY
GGSLNISLVRRRGAALTG
WYDNETSSPT
DARDNVSAPM
LNYRWGTDSIDN
EKQVAELNSKAEPPSAQLDPEVYRKLWNG
AVPGRTFAPLRLDHEAYVADESSDVSHTTFNDCMSISSQLGTGGESV
LGTFTIVQRQKELTAICERWRVPLPPWKEAVWNDEYYQE
HIVDVAAVERVGRPTESSDS
PAVDQSTEDLEGDAFECGWEEK
HLSDRNASLAPSGGEHSLPTG
RNLDLMPQDFIKEQLELET
VHYGDEEYAL
VMSSDGEPAPDDEFREVFER
KAHVSETNITEADYFLTHGT
GTCEGEAAKHG
TSQCYTESSE
VGKGDLGHS
LKPRLNKF
VSLRSAVIREDGEGVGKYL
WGDTETSSKT
YGVFDDTKCDTAEKLSKDDCA
NASIPPLANPMTPSMSFRDPSEGKLSGAS
GLLNTLKTVPPKAELVLVTCHSLLQLEGTDTVAGDAM
RVNIDDTVVYDPPAQKEDIKGKSTTGSS
SGSSKSQNRKNNSGFEKQYKIL
EEERSKEAIHNMDREDCE
HNSNEPHNEPDVPKDHKIPPGFKLTVVPPAPSA
KMAQARRKAE
KQLEESKKSRETAEAGKVVSQPEMNAPAS
MPTLCPQRPITKVF
DAEGVATMRQAGAEG
LSYEVPPPELLR
VHFGDSEYEL
SSFDGEADDAEF
VSDNGFRAT
TGAVEFDPLAFDGDAA
GECEPLAAA
DACDESGVQM
LFVSGNGHLGK
RSLNSVVSLDRDAPL
WADHRPSSETI
ANRPNASDR
YGAFADEDCSRIVGNHTDAV
AAVPPLTKPETP
HNLEEDDHP
RDIASTSPLGDAIRDRV
SMERNLRPSSSVS
SEGLAGSPKSSFSPLVASPRFVNLRDSVVA
PLDYSEEHSPRFASGPSERGGSFCSQFSDNIALGKQLQGALAN
LDLEMEGVVTTKRLRAVQAMSQ
GPNSVNLVR
PSMDENNPEIQSTL
ECAMQPPTSEDNVTLTSDEKSPTRKRTMVLTTESDYCSTGS
CMSPEACMGVVDP
LRRGCISPEPPFDL
RKHLFDGRTQGD
DACHGDLYGFASGESDSGPKMFTEITEEYQDMVVS
NEIQPLLQAKGCVGEMRRQRLAGIHGLPHPFRRNHDLLIDI
LMYDSVRYE
QNFQTCFYPDGDTFLVGDRGIRLSGG
QYFSLASEEPRTLGMFFSPPRSNWPS
YDTRRLPLEV
NIDPFGLHSED
LDGVALDYNVTDSSRVSGG
GKRRKSDKLVNSVGVQVLRGSDF
LDGETNAKTRRAKPETIKALGTVEDIIEGCLPDAA
KRCDSRGGDNGKGAISQ
ELSSKERTITECDDRVPS
LLNLKSKGEKSSLTSRR
MASYDEFKGVLRYSRPKTSCLNS
VFTDKTGTL
WETPTRSSGQHKTMKVLGDQKGDPT
IMNKQNPRNIDLKDL
SEEEARDWLVKFNEAQCRLNDRDEALHEV
HLDVCSQLSGTTDLQTELKSERIREVLRSQLSAASNKCDSAEEQYGKDT
EGKSLVPSDAREDPSELTYP
KEELGRQNQPKWSPC
AAERETGLSAYD
LTSVVDPTGSL
QKKHSLMPFNSAPSAVLHPPLA
GGVEAEQGPLL
APGVRECSPLADCCQPKKQRENNGGVEGLSQ
CGISSLPLRDGKETLPNPDI
PKEAGGGGNGKGLLKRYMS
HLLWQQGQSIDLANISGAAERTADDAACS
KYTTEPPDVPECQ
PRDRPTCEELLQLVEEAREKLGLQEDETQSRCDDSTSLRLSSVLGNAA
TDDDSFFSSGSAVLEEDTRRLQNDPLRG
SLRSLTKGRIPYELEDQERSSAP
CVSPTTKNVTNQLCRFNHSEKNES
YGNPHHGYRS
KTRRLFVQKQLQ
QRQRLNEAIK
SEEEEEENYAAIAKGGSGGRREVTR
KHIHGGFERRDVAPDEVFHLNEDMRK
EAKERFTKEALAQTDLAMSQRRMGSPMASPSATMGYNTDGCAPAAQVGT
QLQRHINPSVDFVDAQVPPLNAPISQFQAENAQL
RLRYKHVMRNQ
DCNTYQQMPLRAPPNVQQRTPEELH
LSCSDIEQREYRTWDR
KREKLAVEHKSFELSWR
CSDPSFVDITAC
HEWLPKVRN
NGRTSEHAPMDDHYL
ARMNTSITRIEDLRRF
RPPLGLTSRHNRV
AFSRDTMDYRTTFDTLWRHSEKSLRALPTVLGKRSHA
LDPRVPVLSRGVTPSLEYAVMDGSSLSPSQLAG
HTDDDHGDHGDHEGHEGHDMGG
HDHGHHHHHHHHDDHTHGADDHEGHGHSHGGCESGHG
RGIRQPTSATPLHVEHL
VQHYEAVNGQVRHRRVDMPAWDSRKCWAEAEALDRPHLRAK
GHPHEHAHHS
FQRAEEVAA
GSEESLSNILRLVEEFHGLQSIPFDWGTRR
MRDVKSIAAF
ENDFKRTAHPS
SDCMTVTTQSTC
PEKCTWKDNA
KEACGASSSSSVSQTCYWNHKTNVCQPMAGFTA
CSFRSGTFVPSSGQSYTSL
SRNASANPLSPPVTSAMTPAHAAFQWGNTTAFNTDWY
SLCAREFHGA
TEEEVRQMLHFMNTHMETDWIMRERHGMDCVAVDSSTKPTE
RSDGNFQYGTWESLIAESKADDKNNKLQCVSNNYRR
YIGSRSKRP
LARKKFNVDLRSIN
CGSIRSRFPSM
KMYLVQKHRKRKGYWSTNRGHWA
NAAERERIRRPAAPHSAW
GLQQMEKKQ
GPLPLPSAR
SITTDVLQPVMSDEVSGSSVPLSPVFQRASSTHQRLASASSVIGLE
DDACHGDGGSGSAQPHK
GAWFPFKPCGG
ISVNGFFTTSDPCPPGGLREREGQP
WVDSNNLDDIT
EVCQQERRYHKLVRHSAEKF
RFRVTNPGDPSSTVNLEGVSSDAQ
SEKELLPGNVGAESDLLSRWTWRTDKGN
VLISVPGSCNDKELPHQKLRMTNRSRGFAIFPFT
RYLSSEGREEPLTEEVTEM
GTDGAVPEEEPEG
IYNRLRGDLALTG
FRNLVYDTYGDEANMEKLWPV
GRRAQQRRRFSTRPGTEGSVGTGSVGHL
PSYNVSAAEY
PNDVEETASGEAFEAE
RDYLTRHPEWSGLSDSNHFLTNDVD
FGGECATGAAAQGAVCDCN
FSTSRDHCYSNAIQL
STASLLNVGE
TTEQSMNDLVELRK
MNPRLNKFR
ANLSSSKIFRDVGELEKYLP
WGDTDSKSK
YGTYDRESCLISGFAAAA
NSSVPVLQDPVT
YVDPNANGL
QSILFGRDVSRVRMENSPVPCINQF
PASYRIPGPRFLQRAIND
ASSHGKGAADSDFDAV
ATDTQYQAIR
SYLSANPGVTIFSGTDDFEHHYVD
GECEGTAGERGAVCNCNQ
LCYHDEVRL
VVGPDSSTNLEGSMP
WAEANSTSV
YGPFVEERCPSTKDAPEGGDH
NASVAPLTSGAT
YIDPYSKVLS
AVLNCRPASRVVRA
PSSHDQPIEELFE
TGGLEVVSTAFDAEWE
DALEESGRELI
PNHARFAVVKRFREEVDEYLSSSDEENRFAMRQELLEDDTS
GDCDAFAAWQGAVC
GDEAVEQLEQMRD
IFMQSKVIVDNEGSLKPHLP
HWAEENSSSL
KAVPEPAMR
YGPFSDVDCIVNGVALASN
DPATPPLQNGVTP
YIPKQRQQRLFNLRWVDRNVIDIPASKAN
PQDAISGDIPFK
FPVHAPSEGDINVNSGTSRPATTGV
TASRRVPIRPNNPMW
EAYAPLCSDVDASRRDADGGGNGTSSYCA
CAFPPETRGEGDSDKSTLDERAFLEGAVDSSAVTTVDNRPIDGDL
STSVGPAMCTKQYGYKPIAVFE
VRQRPWREVDGVRQWWGLTK
NYICKPMFIEMLFRPTGGKGFAL
ADRNSGRECKVRC
SALSSAAANVSVEHQA
KLPHITGCMCGAK
VDGRGKAGRGKTV
NSEGEEENAGPDHNDP
MVYQKGSDTE
PDPAMCNADDPDHVVHYRL
ETHIVTEFRGSESVKDD
VARASSKVAEKR
AGDQTDIALPSTMRLSDPTSPTPRISR
QWLEDANPQNNPHDDE
PGGLANTTVGEDVAHFPAPVPRLAGGGFFSV
GTSNTCGKD
GTERRKEWDHTVHGW
DKICSADTDGEAAVEVAEGRHNDDDDAVDDKANVG
ADVKSSISKRMCQGSQSVTSLNRIQPLCEVGDLQATDIAV
AADGREPVNRGM
KERQLPMTKGMPRGPSAFAE
LSEVVRREMEGNG
DSCHTTVRRKKKRIKRVRGRDERI
FEIVTCRSPRWGAE
VGTRKDVASSKCTGKGSEG
KIPNKSGGS
EANEFLETEKKRVHMGHYGVDEESNSMGE
KEGENAGESDNCDGVKFSEHHGTHRRRN
EKANKYGDASS
QWESKKPQATGASGGNDVCKAAASSENYPCTMTEEWQTHYKETVK
PATPTNSTKNEDSAPTEHVDRGIATNET
GIDADFDGLLE
AAEVTHRHQ
SSAHKQNLFYSRTYDLTNTLQSNMTIPSQRRLVR
LSLPFEQLQ
PSLDAWESFS
TELPMRTSRLRG
NYLNCYSERYQQNTA
SKAPRQQGSGDGSRAGSGSGGIA
GAAAGALLPGSTEDEAQRRR
QQTTADTAATQHDA
PRRLRALKRPSAEAIVVGSKKDKAYRKE
SRSSCGKYNYGW
SQNMGGMDAAAADSKGKGC
QKLKALLSFKSTAD
VVNGELAKP
KKNFVEKQIT
DDLLEDVSTEQLNQTA
LNRYKLKFSPDKV
EWYGWHFPELAKIVND
FNVRDTDFSDFLEEELEQK
MVSMGTEIAEEDIEN
FRALKQRQATP
GEGDNSAALEY
SMGTGSGNTIEQYFRDHNMEYTQE
AYTPDHNSSS
LLNGNSNASADGPHPTL
KFTTEGACGGA
KFENPKCSEGSDPSDSCK
CAWRKQRLSEEEWTKRQQTLQLYMNQPAPPR
YTPVRPTDMDT
TTKNEVKPLPQYSGSF
AEKLDTKPECKQPSC
AEKLDTKPECKQPSC
CAWRKQRLSEEEWTKRQQTLQLYMNQPAPPR
YTPVRPTDMDT
TTKNEVKPLPQYSGSF
ARHNLREKSGSGGA
LFPSLAALANVGSVSAASAEAQGPGMDGGT
GRPQQESRRFEVQLRDFSAV
KLCPMLEGDTKDSDGGNALGGNYLSKS
QPYAGRPSELVGRQIAGYRIEREIGR
VRRNPDPETTKQQVSDVMDELGLQH
PGLVAGLSGG
DSVQAKVLIKQWKRHVKRKRTLHTRVVELNHQPWTSDTAKFLHGYIQRF
EIECDEKTNASGLCGYIPANGKEVLELNGLEDGQ
DECGQNIPVSEWADHREHPRVVENVTSWVGR
DAPLNSGEGRLIR
TKFTMCLSDR
MPVAACDAVTKPVGFQVSRRIDHSEM
GSHDRTSLLP
TPSAEVVALFNTDKRKATG
EQLNEELRGFTINVPN
QPQNCILATRD
QDYCNALLVRDSQAATLGKLGSN
SNAGSKTIGEWNKEGKMT
RPFHLRTWKYEDF
KSSDGKDEKLAGAQGSNM
TNSSVDVGGQ
PFTPKDVDDMLQEDS
VLKNRSSDEPA
ETTRRQYKFVPHLGFGSTPSSDKDVASEKNKSDP
IEFTHSLSGK
ELEEMKEES
EKWSAGGVKGYERR
EDSQRTQNGNAGKVAARPPDV
FHGPSSAGCRG
DTGSDPVKVAKRASEERCCSIFNPRGCSPFPREPSETES
GLPEGLAATAE
VVMSAGMGQYHPSL
VAVTKGSAQSDGAGEGGMSKAKSSTT
VKHTRTGNPLVDSVAEHRPTTAGA
AASGTEHADSKEHQGKARGKGQKRQ
LQELGPVAVSHRQEL
KFDVKETVA
QRRFAMEVNEMAKYEFTEY
RDKKAASHRDG
DASMWSNVDMS
KSDRASGRLLEFIDESVLPVQLGGTNDCDNQEHWDRHGDIIED
KREFDELPMLDLSNKKWYRFIPES
WQYWVPHSLPPVNASGPRDPLEEYHQYPICTLRTAGG
KENVFHEDFDNWFGSTDVVYNNTVKVYGERNEQW
DFTWYDVKD
DTTGRRHVGQQVEES
SETDGPHTPAASKSAGSAV
PNNVEVVDA
KSSMEAFADDRAFEA
AKNTLYRAI
RSYLSANPGVTVFMARITSTTTTWMGG
REWLTSRKA
GDCKGGAAKQGAAC
SKKCYINKPR
TRGRESALS
VAVLDDNATLVGRLPN
WADANTSSEI
FEEEEEKECFTANDPVPEQGE
NASVPPLTSPVT
YADPNAIKLSSAQ
TSLLGSKWRKRGGEKSVHVKGSAN
WGSYGNQSIDA
TSYGEVQYEL
LESSDYGSASGEVFN
RRSGKVAFA
LKAQKNESSPGGEDHFLKHATT
GECTGSAAAQGATC
ITRDVSGCYSDSGG
VSRGHHEQS
LVTARVNETIEGA
WAEVHSSSE
GPFNHGECVNDDVDGLGDG
NASVPALALPVTPSMQYHDPNAAGSTGS
NNTFSNPVMDHAMPLK
MEYQQPLKRYESTTSGLTITEYTERFHFD
NESVREGREMKPSEYWVRPRF
GKISVRWHKAS
QPLANVSDEWKSAFMGEPI
DLQQAARGKNQ
RAGLVKSSDEEKQ
FDLSGAAASVSRSKDACASDPEAASSPRRYGEELK
TELGERLTREE
PWRWTTNAQISRSRNELLAVLSDHEALMESLREGLLEPVP
HLGDRNASLAPSGGEHSLPT
VHYGDEEYAL
VMSPDGEPAPDGEFKEVFE
AKDSQYIAIKR
KAHVSGTNITEPDYFLTHGTE
TCEGDAAKHGAT
VGKGDLGHS
AVSLRSAVIREDGEGVGKYL
WGDTETSSKTT
DVEKDSRLW
YGVFDDTKCVVTAEKLSKNGC
NASIPPLTNPMTP
FRNSNAGRISGV
CSEGALSGGCLPSRATTNPLGGPSSAGSLEMA
ERKLPKRRGARGRGQHWSCASGESGKKRNCN
YSVQETFAVSLPRSFMEPTVGF
KEANNDTISKATVE
YNIRRNWFNPTNLGCTLRTGV
RNRGLPLCEDALSHKTVSRKNDS
ASEADFESSSHQLWRKTDLPCRSIP
RDGIKLEDYRWSEDEVMSKVRLFGEGANGD
SLLPRATAGDAHLTR
SNASNSVNRPRAGPTRGEASANESYRPSATNSVDGINGGHNDVESGNNG
NGTFELLVDDIEHEGVGTAASEVTANHLEGGRGDRITDFRPSS
FKRCESPTAEHPC
IHQNHREAATSRGALRPSEQ
SYHSPPMILR
CTSGGYQEVSTDDREHFHSVPLLDGIAVKRLHPSAV
RKCDQAKDGQGGCTTDAQVNGAHLIEQL
TISIPEGGEGYLASREAPQ
EDLHEEGADEGESSSSSEDEAPHPRSQHPHTSHL
IISNRVRGSARQKRNLRSFTPQ
ERLEGEQRRHHPT
YRFSRKSGIWSMHLDDW
DLSMQSFVGKDNV
YLSHPFLGVPMKDEEK
RAETERTASG
RFSDPDVKNFSDPAPVAYSAKRDEYYESISG
FGKKGTHKLALPRHFPLLRR
FSTSFKCVWP
MQIRERVANGLDGTAG
GVGGITDGNAIPNAADERMARQQIHPLTTD
VSPTNQMTNSALTETRHFPSWGLSNR
GCAGSSSESSSDISSVATE
PPTMLSSFPL
SSSNSLFASDEEEGEE
EREGYNSTSRVKD
RSYGFKVGKEDGTSEAPSTDVDSGNGKGEKKYPS
PLLDQHTLSIFPKEGRVKDWGALRSFGALGWGVGSAVSAT
KEEAVSATAGDTLA
GEVRLSGES
FSTSFKCVWP
PATASAQQP
DSGRKPPQPPA
PQSDDPLEPPPPSLRRDNS
ATHEHLTQELSRPHRRGSNTVET
WEQVSEGKLKATQ
HETQGRRGEGFSDHSHNDGGDEASGTATSNASTT
SNDNKHCNSGAAV
AVRNNSDKNRSHRAHNRGISSDEVQRTASSVNSGSHRSSERHEEEQVVVP
SDRLRRDPACATNNDGAAAGPTSSAGGGELQ
PPATSAVAA
KNDCDKSTYTYRTGLLKCVGLRR
QEDGSFDARGGDAVLVAELHSEESKEATFVHPE
EAAEGYGPKP
LKESEGDIRATAHRKQHKDVPSAT
SKQATLDKSEYADAWVRSQHSHA
SDPTVSYAVT
HDRGDLVKLVEGK
LCENKVSNATDGPAATA
PHIQHNDPAL
QGKKHNPLRHRTDTYDF
YRRQWPGGVA
PKVLSTPQHSRALDPFARG
RRWERTNPGKCLV
LPADIMPLTGMTLPK
NARMLSSHNYTLCRTEPHTYTCPDL
QGGDSSAVSA
FTGGCNVEDGEYTCVVNERMDISDR
HAPVSSFNSRGETTSSSEGAT
AVPHNGDATGTIDVNPKQSFSHAKSCKGIQNAATPEM
AHQVEEDLEHCLH
FTDSPRHAQN
QPFTQGLSVSPSLKL
EELPSLLGA
PLRTRAQNSNLSDLNRRRLRRKGIQVESAMEKTLDG
HVESFMPCV
TDDYREKSMVSMDEKHCGAQGSNRTGCMELMPYC
RNRVPRSVQTQYGTSRSADNVVAPKLPNPKPPARAEEERREADSAVT
LPHNPNVDSRYNPRHQQLQRINITHEIERLEE
YWDAPYSEVNPEECGI
SPASLWSEEGMDNWKDLYEYSRRATF
QAVRSRSEPVES
QCGRSGKAPG
SFKQPLLES
LRHIRGSSTMESH
HATSEKQQQGVGGGSSRGAEVEQQ
HHADTEWRQRGEVH
SVFDTGGWNSGDKSDTT
PTSEGLPGV
SETDGPHTPAASKSAGSA
PPNNAEVVDALQR
ISFGDSEYKH
KSSMEAFADDRAFEA
AKNTLYRAI
SANPGVTVFNGTDNFDHDDV
GGDCKGGAAKQGAACNCNQ
SKKCYINKPR
STRGRESALS
VAVLDDNATLVGRLP
WADANTSSEI
FEEEEEKECFTANDPVPEQGE
NASVPPLTSPVT
YADPNAIKLSSAQ
EGGGRGCVYPHGNCRRNLTARSPARRYSMYKHS
KDSENQNISEDDLNT
NNYLDTNSDWKGFAKPDHYLEDDG
GECNEAVALQG
VSECSSANV
VPLDSSKTLGD
DVECVSGTSVSANEC
NSSLPRTQVGMTPSMDYVIPQEGQL
DESPRIDYGALPRTMNPT
KLGGVPGLRVCRNK
TRVLIPRGLIPNNRLSAI
GGTFETLPE
ALPTLRETVANAYPGGFQHNR
GLFNPGMGLN
FVEFTETPL
IRALFWERRKVGTSACPFTDGRADNGVFEDIGGTKE
RSVRRELPA
GLSEKSDDLAGHLSGG
GQQCSAEKPRDCSSLWGRARHHAAG
DLYDEKVIVDSANCGLFWGKSPGVPNVHISEISAKDTRELSIYGMKT
LEDEATYVGA
FRFGKAVGNATSAF
LLGPEPPYALRPEDRAG
GVSLVPEDIPLPTRDV
EQKFRRFGWDSYTADGDDAAVVRHRRDRQ
ARKGLAHPDMSV
HYAHNIEHEDLMEDMEKAIKKQEERDRQMEKNERKKNKK
GAESDEENGGTDKPSTAHVPSRHFHYTT
IRSYRLRKL
LDPLHTSSDEE
VVDCGANFSV
LKNFMEATERD

## Sheet: 157_antigenic and non-allergeni
157 antigenic and non allergenic BCELL epitopes
YARLQGYFPEE
FQDMEDRGDVLVWGTENTTSL
HHNEHPNLKGIGDTSQQRGGTVRR
NLEGSRGKTQAVELREQDYEA
YPPLIPSEHYFQETIKDKTGAEAM
EVFSEGFCADPQNRC
CMESRDLSISTDTL
KRFSFVLPQPLRKSPIDV
HDHGHHHHHHHHDDHTHGADDHEGHGHSHGGCESGHG
ENAAWPGPYH
ESQFTKSQLASVTNIATSTYAGNGEENQVSPT
SSPRAATASPSTCVWQCRQDYLQG
TASERNDRYEQCG
VHISQYPARML
VSLDSSKTLGDDDPISSY
AECVSGTSVSANEC
YVIPQEGQLTQ
HDMTRPPSHHHHHDDHTHGVVDDGIDGDTHGGCESGHG
QVRAEEDKEEEF
VHFGDREYQETLKLMTRMGRRLCG
ECHGMAGERGAS
IVVPDNDTTLNEDLS
HDEMKDDESKW
GPFEDSCVPTTGFAAE
YANRNRGSLSGKQ
HHNEHPNLKGIGDTSQQRGGTVRR
NLEGSRGKTQAVELREQDYEA
ISMERNLRPSSSVS
SEGLAGSPKSSFSPLVASPRFVNLRDSVVAA
REALAFAASPFV
VHFGDSEYEL
TGAVEFDPLAFDGDAA
FVSGNGHLGK
FADEDCSRIVGNHTDAV
FANRMLTTLRPPLEHILGVRLTDATH
GTCEGEAAKHG
NASIPPLANPMTPSMSFRDPSEGKLSGAS
CMESRDLSISTDTL
EVFSEGFCADPQNRC
YPPLIPSEHYFQETIKDKTGAEAM
ASSEGDLSTTGPSAGAAVPQVTRGHNTKNG
VDGLMRGRVNDDDFNT
EEEEEKECFTANDPVPEQGE
NASVPPLTSPVT
IDDTVVYDPPAQKEDIKGK
SGSSKSQNRKNNSGFEKQYKIL
SGEHNSNEPHNEPDVPKDHKIP
PTLCPQRPITKV
ADAEGVATMRQAGAEG
GHIVDVAAVERVGRPTESSD
EEASFNWKQLEYRVRR
NWKGQSHARAQERKVGTS
NYLNCYSERYQQNTA
HDHGHHHHHHHHDDHTHGADDHEGHGHSHGGCESGHG
EFNNRYFRLKKRSRSEDLKRMPVREEA
VGTRKDVASSKCTGKGSEG
EANEFLETEKKRVHMGHYGVDEESNSMGE
QVVNGELAKP
MGTEIAEEDIEN
RPPLGLTSRHNRV
TSVVDPTGSLG
APGVRECSPLADCCQPKKQRENNGGVEGLSQ
KEAGGGGNGKGLLKRYMS
LQLVEEAREKLGLQEDETQSRCDDSTSLRLSSVLGNAA
GRRAQQRRRFSTRPGTEGSVGTGSVGH
TSRDHCYSNAIQ
YGTYDRESCLISGFAAAA
NSSVPVLQDPVT
SEEEARDWLVKFNEAQCRLNDRDEALHE
SFRSGTFVPSSGQSYTSL
KMYLVQKHRKRKGYWSTNRGHWA
DDACHGDGGSGSAQPHK
YAPLCSDVDASRRDADGGGNGTSS
PRRLRALKRPSAEAIVVGSKKDKAYRKEVS
GGCGAVLNCRPASRVVRA
KEGENAGESDNCDGVKFSEHHGTHRRR
DEKANKYGDA
GIDADFDGLLE
AAEVTHRHQR
QYFSLASEEPRTLGMFFSPPRSNWPS
SDGNFQYGTWESLIAESKADDKNNKLQCVSNNYRRD
GHPHEHAHHSH
SDCMTVTTQSTC
NVKVAEPRKDVI
QWLEDANPQNNPHDDE
DKICSADTDGEAAVEVAEGRHNDDDDAVDDKANVGA
AADGREPVNRGM
SEVVRREMEGNG
YGPFVEERCPSTKDAPEGGDH
PASYRIPGPRF
MVSKAPRQQGSGDGSRAGSGSGGIA
IQQTTADTAATQHDA
RRFRVTNPGDPSSTVNLEGVSSDAQ
SEKELLPGNVGAESDLLSRWTWRTDKGN
GTDGAVPEEEPEG
FRNLVYDTYGDEANMEKLWPV
RHNLREKSGSGGAA
LLNGNSNASADGPHPTL
YTPVRPTDMDT
SEYLKAHVSGTNITEPDYFLTHGTE
TCEGDAAKHGATC
WGDTETSSKTT
YGVFDDTKCVVTAEKLSKNGC
SSSNSLFASDEEEGEE
YRRQWPGGVAL
KSSDGKDEKLAGAQGSNM
EDSQRTQNGNAGKVAARPPV
FHGPSSAGCRG
EREGYNSTSRVKD
AASGTEHADSKEHQGKARGKGQKRQ
MEYQQPLKRYESTTSGLTITEYTERFHFDS
WNESVREGREMKPSEYWVRP
QPLANVSDEWKSAFMGEPI
DLQQAARGKNQ
AGLVKSSDEEKQ
FDLSGAAASVSRSKDACASDPEAASSPRRYGEELKP
PWRWTTNAQISRSRNELLAVLSDHEA
QPFTQGLSVSPSLKL
PLRTRAQNSNLSDLNRRRLRRKGIQVESAMEKTLDG
NCTDTSTSCLVKDWPSSCGNISRSE
RSYGFKVGKEDGTSEAPSTDVDSGNGKGEKKYPS
SETDGPHTPAASKSAGS
VKSSMEAFADDRAFEA
EEEEEKECFTANDPVPEQGE
NASVPPLTSPVT
CSEGALSGGCLPSRATTNPLGGPSSAGSLEM
ERKLPKRRGARGRGQHWSCASGESGKKRNCN
YNIRRNWFNPTNLGCTLRTG
RGSARQKRNLRSFTPQQ
ERLEGEQRRHHPT
RFSDPDVKNFSDPAPVAYSAKRDEYYESIS
PSDRVQVFFTGGCNVEDGEYTCVVNERMDISDRIP
ATLGKLGSNEAR
SETDGPHTPAASKSAGS
KSSMEAFADDRAFEA
EEEEEKECFTANDPVPEQGE
NASVPPLTSPVTP
ATHEHLTQELSRPHRRGSNTVET
SDRLRRDPACATNNDGAAAGPTSSAGGGELQ
AHNIEHEDLMEDMEKAIKKQEERDRQMEKNERKKNKKGVA
SDEENGGTDKPSTAHVPSRHFHYTT
TSLLGSKWRKRGGEKSVHVKGSANGVG
WGSYGNQSIDA
LESSDYGSASGEVF
RSYLKAQKNESSPGGEDHFLKHATT
GECTGSAAAQGA
RDVSGCYSDSGG
LVTARVNETIEGAL
GPFNHGECVNDDVDGLGDG
NASVPALALPVTPSMQYHDPNAAGSTGS
QAVRSRSEPVESS
QCGRSGKAPG
LRHIRGSSTMESH
CHATSEKQQQGVGGGSSRGAEVEQQ
HHADTEWRQRGEVH
VPLDSSKTLGDGDPISSYLS
NNYLDTNSDWKGFAKPDHYLEDDG
KDSENQNISEDDLNT

## Sheet: 377 antigenic and non allergeni
377 antigenic and non allergenic CTL epitopes
KLIFMLFLPL
SLLSYAFLL
SLFNRDLLFV
YGEAMAHYLPMV
RIMGASISV
RYGEAMAHYLPMV
GRYGEAMAHYLPMV
SSLLSYAFLL
VLLPCSTLPI
KLSDFGSTI
FLTDSNRNV
FMAKVSDAV
GLDADLIFL
GLDADLIFLA
ALSLHITQV
ILSDIITSI
ILLFYQEFV
LLAQQLYVL
FLIKTWSDALVSL
FMFRYIIPT
FMVLQWLIFI
FIAVFCFMV
YISSSAWNL
MVLQWLIFI
FMFRYIIPTT
VFMFRYIIPT
CFMVLQWLIFI
FCFMVLQWLIFI
VFCFMVLQWLIFI
AVFCFMVLQWLIFI
FLNNAIFTDRYRAV
YLVRDSLLAM
AVVSDIFPL
SLMIFLPSL
MIFLPSLTFV
SLMIFLPSLTFV
VSLMIFLPSL
FADVSLMIFLPSL
VSLMIFLPSLTFV
DVSLMIFLPSLTFV
GFADVSLMIFLPSL
GIMGFFTWV
FTWVYLQSYV
RMDCQGIMGFFTWV
IMGFFTWVYLQSYV
FLYDLFATAL
VLFAEFSFL
RLMRVILLHV
SFLYDLFATA
RLWTPLSLL
SFLYDLFATAL
GTLLDLPFSL
FLHYSGYGA
YLTEKPPRV
LLISLLSCL
HLDEHWWRNV
VLLQVLFYCV
TLTMGVFTV
LLWFPWEPPI
VLIDVESEL
FFRLYNIAFYA
VFFRLYNIAFYA
RMLTTLRPPL
LVFFRLYNIAFYA
SLVFFRLYNIAFYA
MLTTLRPPL
FVDSLLHQV
VLGGDVALV
ALTGESLPV
FLRNLWGPMPI
RMLDLDPNI
KLFNIVPLGVDPHV
AKLFNIVPLGV
FMSVLLREAV
MLADMTDVDYYV
SLFPGTLCL
QLLTALTYL
ADMTDVDYYV
SMILLRTMFV
KMFYFTEDL
FQYVINTPI
MILLRTMFV
HMLADMTDVDYYVD
WILEERMYTV
RQLLTALTYL
MLADMTDVDYYVDG
LLPLALTFSL
VLAATNPIV
ILAEVEHYA
RLSRCLWCV
SRLSRCLWCV
ALSEDVMTV
VLDDNATLV
SLASRKWTV
YVPPALSEDVMTV
AYVPPALSEDVMTV
PALSEDVMTV
MVYGWIAGEV
GMLAWQPLI
ALLVWPVLV
LLVWPVLVNV
QLPALLVWPV
LVWPVLVNV
ALAFAASPFV
YLHNVFFGVE
FMYLHNVFFGVE
LAFAASPFV
FLIPLLLVL
FFLIPLLLVL
SLWEEFVMT
FLTPAPNAELIALL
ALMVSGWVI
YVMYVLLLL
LLYEKFVTA
FMDSLYNQRRYV
LLCTWNTRV
MLYVMYVLL
RLMRVILLHV
VLFGEFSLL
SQMGYELHGV
MVYGWICGEV
RLWTPLSLL
RQWNPYLYFL
LLLIVLPQL
SLLYDLFTTA
FLMESIFNADDA
ASDFLMESIFNA
YMMCTIFMQFGLHL
FLMESIFNADDADM
MILSGIILTV
DFLMESIFNADDA
SDFLMESIFNADDA
FLACIQIITA
FLACIQIITAV
LFLACIQIITAV
DFLMESIFNAD
GLAVFQCPL
KLFLACIQIITAV
FLMESIFNADDAD
WKLFLACIQIITAV
SDFLMESIFNAD
FLPDAYNNGV
MMILGDDYL
YLSPTLEQQLFV
IYLSPTLEQQLFV
FMDSLYNQRRYV
VIYLSPTLEQQLFV
FLHVSPAAELLALL
LLYDPFLPDA
LLALLRYAV
FVWGIAMHL
LLMLQPCYDV
KLSDFGGAV
SFLAQQVTFLV
MHLSQLLVGV
GLGITLCFCV
YLIDDILGCL
RENILMGLMYDSV
YLIDDILGC
ALYAGKELYL
ILGCLDPTV
TLLPLCIVV
KFLMQADIVV
KFLMQADIVVWM
YDMVGWPVCL
PRGLLDDTRIPFV
FLLDFNNLL
FVLEIVVRV
FLLDFNNLLDVTV
SFLLDFNNLL
SFLLDFNNLLDVTV
AMMVTGDFAL
FVLGIIFTSFFV
MLRLGRFFSA
KLLESLRPPL
FLQPFIRGI
IMWTMVALA
SLSNILRLV
YKMGSDCMTV
FLVDFNMFFEV
LLSNFVPGA
FMNTHMETDWIM
TLLCYDPSL
FMTAVVAGA
LLDDNFRSV
FMYTESLAGA
VMLHLWILL
MLHLWILLSL
MVYGWIAGEV
LLVDLFFEEA
FLVVVMPPV
KLMVYGWIV
VFLVVVMPPV
QLFALVKYFV
MVYGWIVGEV
FLVVVMPPVE
VLFFDIALL
LLDPATPPL
MLTGWITGEV
YLMYNPKFPKV
VLLLGSPNL
LLADYFYSESTINV
YLMYNPKFPKVSV
TLAQELYVLV
FTMAVALLAL
FLNSWYGALVVALV
YQPFSQLAPV
TLAAYAQSL
VMMNVPFPRL
LVMCSTFCV
FMVMLCFAYI
ILTVHLPAV
YLKSLIFSA
YTGAVLFMV
MVMLCFAYI
LLALPVFSL
LFMVMLCFAYI
RLSPWHHNV
MMIGEIPQA
YMNDDEAFGL
SLVTRFIMEV
VTLSSLSMFV
VLLEPLLKL
LLIDVGAYA
LLIDVGAYAMSV
ILMESTPPGI
YLSSRMQTI
ILYAKIVLA
VLAAKTRFNV
RLYTNVPSV
FMFGGMYDAEA
RFMFGGMYDAEA
NRFMFGGMYDAEA
LNRFMFGGMYDAEA
VLLFVMLRV
GRMADASVLLFV
FQLYFNTVL
YMTLMQDSV
RLFIDFFMWV
FIDFFMWVL
KLLIRLFIDFFMWV
GLFGHMTDAV
FMWVLMNIYFREV
IRLFIDFFMWV
LLIRLFIDFFMWV
FFMWVLMNIYFREV
MWVLMNIYFREV
LIRLFIDFFMWV
LLMAKDVQL
FLLMAKDVQL
EFIDESVLPV
ALMDDYAAA
FIDESVLPVQ
GRLLEFIDESVLPV
FLLSFLTRA
FLLSFLTRAI
ALAPLQILL
YVLAVVSEL
AFLLSFLTRA
LTLFDTALPV
YSFIYSPYV
VLDDNATLV
VMALLLFSNV
MVYGWIAGEV
TLFDTALPVD
TTWMGGLWMV
ILSLTLFDTALPV
LSLTLFDTALPV
SLTLFDTALPV
FMFSLLMLL
LLMLLPMPL
LFMFSLLMLL
FMFSLLMLLPMPL
LFMFSLLMLLPMPL
MLLPMPLRA
AELIALIYYA
FMFSLLMLLPM
RLFMHTLPAL
SLFMFSLLMLL
VSLFMFSLLMLL
WVSLFMFSLLMLL
LWVSLFMFSLLMLL
FMFSLLMLLPMPLR
LFMFSLLMLLPM
FLGADPVAELIALI
GLSSFVMYL
TLSGFTPFL
VLLDAAPLL
VIAACYYFV
LMMQIVVSA
YLIVIAACYYFV
MYLIVIAACYYFV
YVTLSGFTPFL
VMYLIVIAACYYFV
FMGEPIRFL
YMDPVTMEYQQPL
GLSSFVMYLI
NYVTLSGFTPFL
YYMDPVTMEYQQPL
RLLPFRSVFL
VNYVTLSGFTPFL
FVMYLIVIA
EVNYVTLSGFTPFL
LLFTGTNPL
RLMREILLRV
FLYDLFATAL
VLFAEFSFL
VLSAAWNWYM
MMMAVDDRI
SFLYDLFATA
VLSSYLAGA
YVLSSYLAGA
MVYGWICGEV
LLLVVVPQL
RQWNPYLYFL
RMGYELHGV
SFLYDLFATAL
CLMYYDPYV
YVCLMYYDPYV
LLFTIMSYL
MHLDDWKLTV
CLMYYDPYVD
AYVCLMYYDPYVD
MILRPLVEV
YVCLMYYDPYVDA
LLFTIMSYLL
YVCLMYYDPYVDAL
VVFAPLLTLSPYL
QLLFTIMSYL
SVVFAPLLTLSPYL
MLSSFPLSL
RLMSFSVFA
RLMSFSVFAA
FAAAGCMPV
LMSFSVFAA
MVIHWLLLL
RMVIHWLLLL
GLLVIVVAV
WLIGWNPHGL
VLLADFLLV
LLADFLLVA
RVLLADFLLV
LLADFLLVAHV
MLSSHNYTL
SLLQWHPFSI
YFLPGLTIWFL
EYFLPGLTIWFL
WEYFLPGLTIWFL
AWEYFLPGLTIWFL
RLEETIFHV
FQGATLPVV
FMMGRCFSAN
MMILDLDYKL
SLAVLTHLL
LAFMMGRCFSANML
TLFDTALPV
LTLFDTALPV
VLDDNATLV
VMALLLFSNV
MVYGWIAGEV
TLFDTALPVD
RLMVYGWIA
ILSLTLFDTALPV
LSLTLFDTALPV
SLTLFDTALPV
PLLLMWMPPV
MMFISPMVV
LLLMWMPPVC
FISPMVVGI
NMMFISPMVV
MVYGWLAGEV
MLDTPNMMFISPMV
SLLHLLPLLL
VLAQQLYVL
FLFGRLYHTWTGPL
SLVPEDIPL
FVTHTVITV
LLLTLLRMV

## Sheet: 236 antigenic and non allergeni
236 antigenic and non allergenic HTL epitopes
RQDYLQGFAALRLSG
WVFMFRYIIPTTTNR
FWVFMFRYIIPTTTN
KRFSFVLPQPLRKSP
FLKRFSFVLPQPLRK
DPRFNAIKPTRANIL
DRLFISMIPSPSNAT
SDRLFISMIPSPSNA
NATYLALQSELDTRS
VKSYARSLNALALDT
QVKSYARSLNALALD
HQVKSYARSLNALAL
LVAFAPLTGSSAVRG
KVKVYNLLFTNRAPR
SGQLFLHAFGTTTSD
DRFFLHAFNTTIAEA
RFFLHAFNTTIAEAA
SDRFFLHAFNTTIAE
HSDRFFLHAFNTTIA
FFLHAFNTTIAEAAN
PLAWFLGLFSRRVCR
RARVALARALYAGKE
LAWFLGLFSRRVCRP
AWFLGLFSRRVCRPV
GPLAWFLGLFSRRVC
QGPLAWFLGLFSRRV
ASKYRESLAAYLSSR
SKYRESLAAYLSSRM
KSTFLHALSDHLATS
STFLHALSDHLATSK
RLFFHSMASSSAESA
RRLFFHSMASSSAES
LFFHSMASSSAESAR
FFHSMASSSAESART
TDTFKFLLAVPSDER
DTFKFLLAVPSDERT
TFKFLLAVPSDERTK
NTDTFKFLLAVPSDE
PNTDTFKFLLAVPSD
FKFLLAVPSDERTKD
YYALSQLRPLRLGLM
DRFFLHAFNTTIAEA
RFFLHAFNTTIAEAA
SDRFFLHAFNTTIAE
HSDRFFLHAFNTTIA
FFLHAFNTTIAEAAD
RLFFHSMASSSAESA
LFFHSMASSSAESAR
FFHSMASSSAESART
VQIYLNGTALPTLRE
EVIVDDPTAFEFDSN
LYVVLTDDKVAQRAS
ESNIRVDDVRFGPFS
TESNIRVDDVRFGPF
SNIRVDDVRFGPFSD
SKESIASSERLLFAT
LRTLLVAEKRLTRNE
LNALALDTSCKIRAS
IRNLVADSRTRSAYV
RNLVADSRTRSAYVL
ARFIRNLVADSRTRS
ATRRLRADIKAYALS
TRRLRADIKAYALSG
RATRRLRADIKAYAL
RRLRADIKAYALSGT
HAVMRDDATRLIETV
SVVSLDRDAPLNAAL
PFDIRLDSVVVTFHT
QLYLIANDRRMASYD
LQLYLIANDRRMASY
HERSLTMSRKVREFR
ERSLTMSRKVREFRD
LYLIANDRRMASYDE
RSLTMSRKVREFRDE
VLQLYLIANDRRMAS
LRIFAIYPDVTLMYE
VVILRRDITGLMLLG
VFVVILRRDITGLML
VILRRDITGLMLLGH
RGSVIRADAGLYTRL
VGDVEVDERVAQIME
VDMSLQADVALRISK
MSLQADVALRISKFF
RFLNKIVADKRTRDA
LFILTLDDPIALRAA
FILTLDDPIALRAAT
SSCLRIDPAQRRDAV
LPVRIARNARMLSSH
FLPVRIARNARMLSS
MLLWSVRDRELLLLM
MKMPLRVDDVVYALS
RFLNKIVADKRTRDA
SKESIASSERLLFAT
RPRDLVMDENSRFSR
PRDLVMDENSRFSRM
RDLVMDENSRFSRMV
RALLRRDSRFVLMDE
ARALLRRDSRFVLMD
MARALLRRDSRFVLM
DLVMDENSRFSRMVA
CMARALLRRDSRFVL
LPATFVSMAVASTFA
LFYQEFVAAFNASKE
LLFYQEFVAAFNASK
PDRAINSESNPLSTE
RAINSESNPLSTEGP
ILLRTMFVSLTSVRE
SDRLFISMIPSPSNA
DRLFISMIPSPSNAT
QSDRLFISMIPSPSN
LFISMIPSPSNATYL
GQSDRLFISMIPSPS
PLLRFRSLVINLASP
LRFRSLVINLASPDD
DPLLRFRSLVINLAS
RFRSLVINLASPDDW
GDPLLRFRSLVINLA
VKSYARSLNALALDT
QVKSYARSLNALALD
HQVKSYARSLNALAL
DSRLFFDTIVSPFSG
LYEKFVTAFNGSAAA
LLYEKFVTAFNGSAA
YEKFVTAFNGSAAAP
EKFVTAFNGSAAAPR
GKLLIAGTNPLAKNE
GSTFIRQWNPYLYFL
STFIRQWNPYLYFLR
MTGSTFIRQWNPYLY
TFIRQWNPYLYFLRA
RFFLHAFNTTIAEAA
GQLLFTGTNPLAKDS
DRFFLHAFNTTIAEA
PGQLLFTGTNPLAKD
ECNYKSDRTIAVVAP
PECNYKSDRTIAVVA
MPECNYKSDRTIAVV
NYKSDRTIAVVAPPH
VSFLLDFNNLLDVTV
AYFMRVIISPMKAMN
YFMRVIISPMKAMNA
TAYFMRVIISPMKAM
HSVVATSRNTYGRMQ
LYEKFVTAFNGSAAA
YEKFVTAFNGSAAAP
GKLLIAGTNPLAKNE
LLYEKFVTAFNGSAA
EKFVTAFNGSAAAPR
NAYFLHVSPAAELLA
PNAYFLHVSPAAELL
RPSFMLHIPTFQATS
PNIYFLRVSPTVELI
NIYFLRVSPTVELIA
SPNIYFLRVSPTVEL
WSPNIYFLRVSPTVE
FNRNVIYVSPTLAQE
GWNPNIYFIRASPTA
ALLLFSNVLPAHSEG
GWNPNIYFIRASPTA
ALLLFSNVLPAHSEG
YYDEFVAAFNASKES
KAIMLKRIFTALRDR
QLKAIMLKRIFTALR
AIMLKRIFTALRDRR
LKAIMLKRIFTALRD
TQLKAIMLKRIFTAL
KYVSFVRYGLAGLVV
LKYVSFVRYGLAGLV
VIVAAPNPLASETKY
CHMNPSMRPSASSLL
SMRPSASSLLSYAFL
ESLFKMYAPSSSSSL
LFKMYAPSSSSSLDG
QFRLGFAAMRQGRYG
LPATFVSMAVASTFA
RQDYLQGFAALRLSG
ATAYFASIGHQVPPR
SGCAVSVSWSAYVQA
LVSGCAVSVSWSAYV
VSGCAVSVSWSAYVQ
AVSVSWSAYVQAFLK
AREFSGFLSGHARTL
DPRFNAIKPTRANIL
NDGGALNGSVALRLS
YFMRVIISPMKAMNA
AYFMRVIISPMKAMN
TAYFMRVIISPMKAM
NMWREALAFAASPFV
VIISPMKAMNATALV
VFERFAAALPQAIIV
FERFAAALPQAIIVF
NAYFLHVSPAAELLA
DSFFSSGSAVLEEDT
ELIRSASRRIQRSKL
FVRYGLAGLVVNEFD
CAEGANAADVVPLFL
KANHVIVGLDADLIF
ANHVIVGLDADLIFL
HVIVGLDADLIFLAL
QADVVVQEFPEELYL
SNFFIAEADCLADGP
NFFIAEADCLADGPH
DKAMAEAESVEAEVM
NFICTEFGLLLDDLF
TEFGLLLDDLFAFSC
LWEVLIDVESELHYS
PSKGLTSAEAEELLL
AVKMFYFTEDLEESI
MAVKMFYFTEDLEES
KMAVKMFYFTEDLEE
KMFYFTEDLEESINA
ELMVYGWIAGEVLSQ
TAVFGVVDDAMLSIA
GELMVYGWIAGEVLS
LMVYGWIAGEVLSQA
GIFSQSVIVADDMWY
IQIITAVVPPELPME
FIPFFDVALFYDDFI
IPFFDVALFYDDFIR
DAPWNEYEIESEEEI
GDAPWNEYEIESEEE
SIITAVFGVVVEEML
IITAVFGVVVEEMLT
NSIITAVFGVVVEEM
TAVFGVVVEEMLTVK
GELMVYGWIAGEVLM
SRITLTIIGAVEELA
RITLTIIGAVEELAS
NSSSIIDLAFDAELL
LWMVYGWIAGEVLSQ
GLWMVYGWIAGEVLS
TAVFGVVDDAMLSIA
GNGTFELLVDDIEHE
NGTFELLVDDIEHEG
VCLSDFAHQVEEDLE
DGRLMVYGWIAGEVL
